# Supplementary material for: Analysis of Fecal Microbiome and Metabolome Changes in Goats When Consuming a Lower-Protein Diet with Varying Energy Levels
Source: Microorganisms. 2025 Apr 18;13(4):941. doi: 10.3390/microorganisms13040941 (PMC12029318; doi:10.3390/microorganisms13040941)
Supplement: Supplementary file 1 [file microorganisms-13-00941-s001.zip]

Archive with 2 entries (2 files):
- supplementary file 1 diet and bacteria.pdf
- Supplementary file 2 KEGG.xlsx
