# Supplementary material for: Analysis of Fecal Microbiome and Metabolome Changes in Goats When Consuming a Lower-Protein Diet with Varying Energy Levels
Source: Microorganisms. 2025 Apr 18;13(4):941. doi: 10.3390/microorganisms13040941 (PMC12029318; doi:10.3390/microorganisms13040941)
Supplement: Supplementary file 1 [file microorganisms-13-00941-s001.zip › Supplementary file 2 KEGG.xlsx]

## Sheet: KEGG富集统计MLE VSLE
Num	First Category	Second Category	Pathway Description	通路描述	Pathway_ID	Database	Enrich Factor	DA Score	Ratio_in_study	Ratio_in_pop	P_value	P_adjust
1	Cellular Processes	Cell motility	Bacterial chemotaxis	细菌趋化性	map02030	KEGG PATHWAY	0.166667	-1	1/140	6/6496	0.1226	0.4028
1	Organismal Systems	Aging	Longevity regulating pathway	长寿调节通路	map04211	KEGG PATHWAY	0.125	-0.3333	1/140	8/6496	0.16	0.4207
1	Drug Development	Target-based classification: Nuclear receptors	Progesterone, androgen and estrogen receptor agonists/antagonists	黄体酮、雄激素和雌激素受体激动-拮抗药	map07226	KEGG PATHWAY	0.2	1	1/140	5/6496	0.1032	0.4222
1	Human Diseases	Immune disease	Asthma	气喘	map05310	KEGG PATHWAY	0.2	-0.5	1/140	5/6496	0.1032	0.4222
1	Drug Development	Target-based classification: Enzymes	Catecholamine transferase inhibitors	儿茶酚胺转移酶抑制剂	map07216	KEGG PATHWAY	0.2	1	1/140	5/6496	0.1032	0.4222
1	Organismal Systems	Aging	Longevity regulating pathway - worm	长寿调节途径-蠕虫	map04212	KEGG PATHWAY	0.1	-0.25	1/140	10/6496	0.1959	0.4291
1	Metabolism	Biosynthesis of other secondary metabolites	Benzoxazinoid biosynthesis	苯并恶唑嗪酮类生物合成	map00402	KEGG PATHWAY	0.111111	0.25	1/140	9/6496	0.1782	0.4313
1	Organismal Systems	Endocrine system	Prolactin signaling pathway	催乳素信号通路	map04917	KEGG PATHWAY	0.0909091	0.3333	1/140	11/6496	0.2133	0.451
1	Metabolism	Xenobiotics biodegradation and metabolism	Ethylbenzene degradation	乙苯降解	map00642	KEGG PATHWAY	0.0714286	0.25	1/140	14/6496	0.2631	0.4793
1	Metabolism	Biosynthesis of other secondary metabolites	Caffeine metabolism	咖啡因代谢	map00232	KEGG PATHWAY	0.0454545	0.2	1/140	22/6496	0.3813	0.5438
1	Metabolism	Energy metabolism	Carbon fixation in photosynthetic organisms	光合生物的固碳作用	map00710	KEGG PATHWAY	0.0434783	-0.25	1/140	23/6496	0.3947	0.5586
1	Metabolism	Amino acid metabolism	Valine, leucine and isoleucine biosynthesis	缬氨酸、亮氨酸和异亮氨酸生物合成	map00290	KEGG PATHWAY	0.0434783	0.09091	1/140	23/6496	0.3947	0.5586
1	Metabolism	Amino acid metabolism	Arginine biosynthesis	精氨酸生物合成	map00220	KEGG PATHWAY	0.0434783	-0.1429	1/140	23/6496	0.3947	0.5586
1	Metabolism	Metabolism of terpenoids and polyketides	Biosynthesis of siderophore group nonribosomal peptides	铁载体基团非核糖体肽的生物合成	map01053	KEGG PATHWAY	0.0416667	0.1429	1/140	24/6496	0.4078	0.5599
1	Organismal Systems	Endocrine system	Ovarian steroidogenesis	卵巢类固醇生成	map04913	KEGG PATHWAY	0.0416667	0.1429	1/140	24/6496	0.4078	0.5599
1	Metabolism	Metabolism of cofactors and vitamins	Retinol metabolism	视黄醇代谢	map00830	KEGG PATHWAY	0.04	1	1/140	25/6496	0.4206	0.569
1	Metabolism	Amino acid metabolism	Alanine, aspartate and glutamate metabolism	丙氨酸、天冬氨酸和谷氨酸代谢	map00250	KEGG PATHWAY	0.0357143	-0.07692	1/140	28/6496	0.4574	0.6098
1	Metabolism	Metabolism of cofactors and vitamins	Biotin metabolism	生物素代谢	map00780	KEGG PATHWAY	0.0344828	0.1667	1/140	29/6496	0.4691	0.621
1	Metabolism	Metabolism of terpenoids and polyketides	Brassinosteroid biosynthesis	油菜素甾醇生物合成	map00905	KEGG PATHWAY	0.0344828	-0.1429	1/140	29/6496	0.4691	0.621
1	Metabolism	Carbohydrate metabolism	Pyruvate metabolism	丙酮酸代谢	map00620	KEGG PATHWAY	0.03125	0.2	1/140	32/6496	0.5029	0.6381
1	Metabolism	Lipid metabolism	Secondary bile acid biosynthesis	次级胆汁酸生物合成	map00121	KEGG PATHWAY	0.0277778	0.2	1/140	36/6496	0.5446	0.668
1	Human Diseases	Cancer: overview	Central carbon metabolism in cancer	癌症的中心碳代谢	map05230	KEGG PATHWAY	0.027027	-0.05882	1/140	37/6496	0.5544	0.6756
1	Metabolism	Biosynthesis of other secondary metabolites	Degradation of flavonoids	黄酮类化合物的降解	map00946	KEGG PATHWAY	0.025	-0.07692	1/140	40/6496	0.5828	0.6874
1	Metabolism	Biosynthesis of other secondary metabolites	Monobactam biosynthesis	单环菌素生物合成	map00261	KEGG PATHWAY	0.025641	-0.1429	1/140	39/6496	0.5735	0.6943
1	Organismal Systems	Digestive system	Vitamin digestion and absorption	维生素的消化和吸收	map04977	KEGG PATHWAY	0.025641	0.08333	1/140	39/6496	0.5735	0.6943
1	Metabolism	Metabolism of cofactors and vitamins	Lipoic acid metabolism	硫辛酸代谢	map00785	KEGG PATHWAY	0.0227273	0.125	1/140	44/6496	0.6178	0.7241
1	Metabolism	Metabolism of other amino acids	Cyanoamino acid metabolism	氰基氨基酸代谢	map00460	KEGG PATHWAY	0.0222222	-0.1429	1/140	45/6496	0.6261	0.7291
1	Metabolism	Amino acid metabolism	Glycine, serine and threonine metabolism	甘氨酸、丝氨酸和苏氨酸代谢	map00260	KEGG PATHWAY	0.0208333	-0.08333	1/140	48/6496	0.6499	0.7337
1	Metabolism	Chemical structure transformation maps	Biosynthesis of alkaloids derived from terpenoid and polyketide	萜类和聚酮类生物碱的生物合成	map01066	KEGG PATHWAY	0.0204082	0.09091	1/140	49/6496	0.6575	0.7377
1	Metabolism	Metabolism of terpenoids and polyketides	Limonene degradation	柠檬烯降解	map00903	KEGG PATHWAY	0.0212766	1	1/140	47/6496	0.6422	0.7385
1	Metabolism	Amino acid metabolism	Histidine metabolism	组氨酸代谢	map00340	KEGG PATHWAY	0.0212766	-0.125	1/140	47/6496	0.6422	0.7385
1	Metabolism	Lipid metabolism	Fatty acid degradation	脂肪酸降解	map00071	KEGG PATHWAY	0.02	0.3333	1/140	50/6496	0.665	0.7415
1	Genetic Information Processing	Translation	Aminoacyl-tRNA biosynthesis	氨酰基tRNA生物合成	map00970	KEGG PATHWAY	0.0192308	-0.07692	1/140	52/6496	0.6794	0.7441
1	Metabolism	Biosynthesis of other secondary metabolites	Flavone and flavonol biosynthesis	黄酮和黄酮醇生物合成	map00944	KEGG PATHWAY	0.0196078	-0.125	1/140	51/6496	0.6722	0.7451
1	Environmental Information Processing	Signal transduction	Two-component system	双组分系统	map02020	KEGG PATHWAY	0.0188679	-0.09091	1/140	53/6496	0.6863	0.7473
1	Metabolism	Glycan biosynthesis and metabolism	Lipopolysaccharide biosynthesis	脂多糖生物合成	map00540	KEGG PATHWAY	0.0185185	1	1/140	54/6496	0.6932	0.7502
1	Metabolism	Metabolism of other amino acids	Phosphonate and phosphinate metabolism	膦酸盐和次膦酸盐代谢	map00440	KEGG PATHWAY	0.0178571	0.5	1/140	56/6496	0.7063	0.76
1	Metabolism	Carbohydrate metabolism	Pentose and glucuronate interconversions	戊糖和葡萄糖醛酸相互转化	map00040	KEGG PATHWAY	0.0172414	0.09091	1/140	58/6496	0.719	0.7691
1	Metabolism	Amino acid metabolism	Cysteine and methionine metabolism	半胱氨酸和蛋氨酸代谢	map00270	KEGG PATHWAY	0.0149254	-0.125	1/140	67/6496	0.7695	0.8137
1	Metabolism	Biosynthesis of other secondary metabolites	Biosynthesis of various other secondary metabolites	各种其他次生代谢产物的生物合成	map00997	KEGG PATHWAY	0.0147059	-0.07692	1/140	68/6496	0.7745	0.8143
1	Metabolism	Amino acid metabolism	Arginine and proline metabolism	精氨酸和脯氨酸代谢	map00330	KEGG PATHWAY	0.0144928	0.06667	1/140	69/6496	0.7794	0.8148
1	Metabolism	Metabolism of cofactors and vitamins	Ubiquinone and other terpenoid-quinone biosynthesis	泛醌和其他萜类醌生物合成	map00130	KEGG PATHWAY	0.0140845	0.1429	1/140	71/6496	0.7889	0.8201
1	Metabolism	Biosynthesis of other secondary metabolites	Glucosinolate biosynthesis	硫代葡萄糖苷生物合成	map00966	KEGG PATHWAY	0.012987	0.09091	1/140	77/6496	0.815	0.8425
1	Metabolism	Biosynthesis of other secondary metabolites	Indole alkaloid biosynthesis	吲哚生物碱生物合成	map00901	KEGG PATHWAY	0.0123457	0.25	1/140	81/6496	0.8307	0.8539
1	Metabolism	Biosynthesis of other secondary metabolites	Biosynthesis of various antibiotics	各种抗生素的生物合成	map00998	KEGG PATHWAY	0.00917431	-0.08333	1/140	109/6496	0.9088	0.929
1	Metabolism	Carbohydrate metabolism	Amino sugar and nucleotide sugar metabolism	氨基糖和核苷酸糖代谢	map00520	KEGG PATHWAY	0.00840336	0.1111	1/140	119/6496	0.927	0.9423
1	Metabolism	Biosynthesis of other secondary metabolites	Isoquinoline alkaloid biosynthesis	异喹啉生物碱生物合成	map00950	KEGG PATHWAY	0.00775194	0.1667	1/140	129/6496	0.9415	0.9467
1	Metabolism	Metabolism of cofactors and vitamins	Porphyrin metabolism	卟啉代谢	map00860	KEGG PATHWAY	0.00671141	0.07692	1/140	149/6496	0.9625	0.9625
2	Metabolism	Xenobiotics biodegradation and metabolism	Furfural degradation	糠醛降解	map00365	KEGG PATHWAY	0.2	0.6667	2/140	10/6496	0.01853	0.2273
2	Environmental Information Processing	Signal transduction	Plant hormone signal transduction	植物激素信号转导	map04075	KEGG PATHWAY	0.166667	0.4	2/140	12/6496	0.02642	0.2315
2	Human Diseases	Drug resistance: antineoplastic	EGFR tyrosine kinase inhibitor resistance	EGFR酪氨酸激酶抑制剂耐药性	map01521	KEGG PATHWAY	0.5	0.5	1/140	2/6496	0.04264	0.3018
2	Metabolism	Biosynthesis of other secondary metabolites	Betalain biosynthesis	Betalain生物合成	map00965	KEGG PATHWAY	0.0869565	0	2/140	23/6496	0.08693	0.3808
2	Metabolism	Lipid metabolism	Cutin, suberine and wax biosynthesis	角质素、软木脂和蜡质生物合成	map00073	KEGG PATHWAY	0.0740741	0	2/140	27/6496	0.1142	0.389
2	Organismal Systems	Endocrine system	Adipocytokine signaling pathway	脂肪细胞因子信号通路	map04920	KEGG PATHWAY	0.142857	0.5	1/140	7/6496	0.1415	0.4006
2	Organismal Systems	Nervous system	Long-term potentiation	长期增益效应	map04720	KEGG PATHWAY	0.142857	0.3333	1/140	7/6496	0.1415	0.4006
2	Human Diseases	Neurodegenerative disease	Spinocerebellar ataxia	脊髓小脑共济失调	map05017	KEGG PATHWAY	0.142857	0.4	1/140	7/6496	0.1415	0.4006
2	Environmental Information Processing	Signal transduction	Ras signaling pathway	Ras信号通路	map04014	KEGG PATHWAY	0.142857	0.4	1/140	7/6496	0.1415	0.4006
2	Environmental Information Processing	Signal transduction	NF-kappa B signaling pathway	NF-κB信号通路	map04064	KEGG PATHWAY	0.333333	0.5	1/140	3/6496	0.06328	0.4015
2	Organismal Systems	Immune system	Th1 and Th2 cell differentiation	Th1和Th2细胞分化	map04658	KEGG PATHWAY	0.333333	0.5	1/140	3/6496	0.06328	0.4015
2	Organismal Systems	Sensory system	Taste transduction	味觉转导	map04742	KEGG PATHWAY	0.0625	0.1818	2/140	32/6496	0.1507	0.402
2	Human Diseases	Cancer: specific types	Non-small cell lung cancer	非小细胞肺癌	map05223	KEGG PATHWAY	0.166667	0.5	1/140	6/6496	0.1226	0.4028
2	Human Diseases	Infectious disease: viral	Human cytomegalovirus infection	人巨细胞病毒感染	map05163	KEGG PATHWAY	0.166667	0.4	1/140	6/6496	0.1226	0.4028
2	Environmental Information Processing	Signal transduction	VEGF signaling pathway	VEGF信号通路	map04370	KEGG PATHWAY	0.166667	0.4	1/140	6/6496	0.1226	0.4028
2	Organismal Systems	Endocrine system	GnRH signaling pathway	GnRH信号通路	map04912	KEGG PATHWAY	0.166667	0.3333	1/140	6/6496	0.1226	0.4028
2	Organismal Systems	Endocrine system	Melanogenesis	黑色素生成	map04916	KEGG PATHWAY	0.166667	0.3333	1/140	6/6496	0.1226	0.4028
2	Organismal Systems	Endocrine system	Relaxin signaling pathway	松弛素信号通路	map04926	KEGG PATHWAY	0.166667	0.4	1/140	6/6496	0.1226	0.4028
2	Organismal Systems	Nervous system	Glutamatergic synapse	谷氨酸能突触	map04724	KEGG PATHWAY	0.125	0.2857	1/140	8/6496	0.16	0.4207
2	Organismal Systems	Immune system	Fc gamma R-mediated phagocytosis	Fc-γR-介导的吞噬作用	map04666	KEGG PATHWAY	0.125	0.4	1/140	8/6496	0.16	0.4207
2	Organismal Systems	Excretory system	Endocrine and other factor-regulated calcium reabsorption	内分泌和其他因子调节钙重吸收	map04961	KEGG PATHWAY	0.125	0.3333	1/140	8/6496	0.16	0.4207
2	Organismal Systems	Endocrine system	Estrogen signaling pathway	雌激素信号通路	map04915	KEGG PATHWAY	0.125	0.3333	1/140	8/6496	0.16	0.4207
2	Environmental Information Processing	Signal transduction	Rap1 signaling pathway	Rap1信号通路	map04015	KEGG PATHWAY	0.2	0.4	1/140	5/6496	0.1032	0.4222
2	Organismal Systems	Nervous system	Neurotrophin signaling pathway	神经营养因子信号通路	map04722	KEGG PATHWAY	0.2	0.5	1/140	5/6496	0.1032	0.4222
2	Organismal Systems	Immune system	Chemokine signaling pathway	趋化因子信号通路	map04062	KEGG PATHWAY	0.2	0.4	1/140	5/6496	0.1032	0.4222
2	Human Diseases	Infectious disease: viral	Kaposi sarcoma-associated herpesvirus infection	卡波西肉瘤相关疱疹病毒感染	map05167	KEGG PATHWAY	0.2	0.5	1/140	5/6496	0.1032	0.4222
2	Environmental Information Processing	Signal transduction	MAPK signaling pathway	MAPK信号通路	map04010	KEGG PATHWAY	0.2	0.4	1/140	5/6496	0.1032	0.4222
2	Human Diseases	Infectious disease: viral	Human immunodeficiency virus 1 infection	人类免疫缺陷病毒1型感染	map05170	KEGG PATHWAY	0.2	0.5	1/140	5/6496	0.1032	0.4222
2	Organismal Systems	Endocrine system	Parathyroid hormone synthesis, secretion and action	甲状旁腺激素的合成、分泌和作用	map04928	KEGG PATHWAY	0.1	0.25	1/140	10/6496	0.1959	0.4291
2	Human Diseases	Infectious disease: viral	Coronavirus disease - COVID-19	冠状病毒疾病-新冠肺炎	map05171	KEGG PATHWAY	0.1	0.5	1/140	10/6496	0.1959	0.4291
2	Metabolism	Biosynthesis of other secondary metabolites	Stilbenoid, diarylheptanoid and gingerol biosynthesis	二苯乙烯、二芳基庚烷类和姜酚生物合成	map00945	KEGG PATHWAY	0.08	-0.3333	2/140	25/6496	0.1003	0.4291
2	Organismal Systems	Endocrine system	GnRH secretion	GnRH分泌	map04929	KEGG PATHWAY	0.111111	0.4	1/140	9/6496	0.1782	0.4313
2	Human Diseases	Infectious disease: bacterial	Vibrio cholerae infection	霍乱弧菌感染	map05110	KEGG PATHWAY	0.111111	0.4	1/140	9/6496	0.1782	0.4313
2	Organismal Systems	Nervous system	Long-term depression	长时程抑制	map04730	KEGG PATHWAY	0.111111	0.2857	1/140	9/6496	0.1782	0.4313
2	Organismal Systems	Environmental adaptation	Circadian entrainment	昼夜节律夹带	map04713	KEGG PATHWAY	0.111111	0.2857	1/140	9/6496	0.1782	0.4313
2	Environmental Information Processing	Signal transduction	Apelin signaling pathway	Apelin信号通路	map04371	KEGG PATHWAY	0.111111	0.4	1/140	9/6496	0.1782	0.4313
2	Human Diseases	Endocrine and metabolic disease	AGE-RAGE signaling pathway in diabetic complications	糖尿病并发症中的AGE-RAGE信号通路	map04933	KEGG PATHWAY	0.111111	0.5	1/140	9/6496	0.1782	0.4313
2	Organismal Systems	Endocrine system	Oxytocin signaling pathway	催产素信号通路	map04921	KEGG PATHWAY	0.0833333	0.2222	1/140	12/6496	0.2302	0.4507
2	Organismal Systems	Nervous system	Dopaminergic synapse	多巴胺能突触	map04728	KEGG PATHWAY	0.0833333	0.2222	1/140	12/6496	0.2302	0.4507
2	Organismal Systems	Nervous system	Cholinergic synapse	胆碱能突触	map04725	KEGG PATHWAY	0.0833333	0.4	1/140	12/6496	0.2302	0.4507
2	Organismal Systems	Endocrine system	Insulin secretion	胰岛素分泌	map04911	KEGG PATHWAY	0.0833333	0.3333	1/140	12/6496	0.2302	0.4507
2	Human Diseases	Cancer: overview	Choline metabolism in cancer	癌症的胆碱代谢	map05231	KEGG PATHWAY	0.0909091	0.4	1/140	11/6496	0.2133	0.451
2	Cellular Processes	Cellular community - eukaryotes	Gap junction	间隙连接	map04540	KEGG PATHWAY	0.0909091	0.25	1/140	11/6496	0.2133	0.451
2	Organismal Systems	Endocrine system	Thyroid hormone signaling pathway	甲状腺激素信号通路	map04919	KEGG PATHWAY	0.0909091	0.4	1/140	11/6496	0.2133	0.451
2	Environmental Information Processing	Signal transduction	Phospholipase D signaling pathway	磷脂酶D信号通路	map04072	KEGG PATHWAY	0.0909091	0.2857	1/140	11/6496	0.2133	0.451
2	Organismal Systems	Immune system	C-type lectin receptor signaling pathway	C型凝集素受体信号通路	map04625	KEGG PATHWAY	0.0909091	0.4	1/140	11/6496	0.2133	0.451
2	Environmental Information Processing	Signal transduction	Calcium signaling pathway	钙信号通路	map04020	KEGG PATHWAY	0.0909091	0.4	1/140	11/6496	0.2133	0.451
2	Human Diseases	Cancer: overview	PD-L1 expression and PD-1 checkpoint pathway in cancer	癌症中PD-L1的表达和PD-1检查点通路	map05235	KEGG PATHWAY	0.25	0.5	1/140	4/6496	0.08348	0.4518
2	Environmental Information Processing	Signal transduction	ErbB signaling pathway	ErbB信号通路	map04012	KEGG PATHWAY	0.25	0.5	1/140	4/6496	0.08348	0.4518
2	Organismal Systems	Immune system	B cell receptor signaling pathway	B细胞受体信号通路	map04662	KEGG PATHWAY	0.25	0.5	1/140	4/6496	0.08348	0.4518
2	Organismal Systems	Immune system	T cell receptor signaling pathway	T细胞受体信号通路	map04660	KEGG PATHWAY	0.25	0.5	1/140	4/6496	0.08348	0.4518
2	Organismal Systems	Immune system	Natural killer cell mediated cytotoxicity	自然杀伤细胞介导的细胞毒性	map04650	KEGG PATHWAY	0.25	0.5	1/140	4/6496	0.08348	0.4518
2	Human Diseases	Cancer: specific types	Glioma	胶质瘤	map05214	KEGG PATHWAY	0.25	0.5	1/140	4/6496	0.08348	0.4518
2	Organismal Systems	Immune system	Th17 cell differentiation	Th17细胞分化	map04659	KEGG PATHWAY	0.25	0.5	1/140	4/6496	0.08348	0.4518
2	Organismal Systems	Endocrine system	Growth hormone synthesis, secretion and action	生长激素的合成、分泌和作用	map04935	KEGG PATHWAY	0.25	0.4	1/140	4/6496	0.08348	0.4518
2	Metabolism	Amino acid metabolism	Phenylalanine metabolism	苯丙氨酸代谢	map00360	KEGG PATHWAY	0.0408163	0	2/140	49/6496	0.2851	0.4562
2	Environmental Information Processing	Signal transduction	Sphingolipid signaling pathway	鞘脂信号通路	map04071	KEGG PATHWAY	0.0666667	0.25	1/140	15/6496	0.279	0.4584
2	Environmental Information Processing	Signal transduction	HIF-1 signaling pathway	HIF-1信号通路	map04066	KEGG PATHWAY	0.0666667	0.3333	1/140	15/6496	0.279	0.4584
2	Organismal Systems	Digestive system	Pancreatic secretion	胰腺分泌	map04972	KEGG PATHWAY	0.0666667	0.4	1/140	15/6496	0.279	0.4584
2	Metabolism	Xenobiotics biodegradation and metabolism	Toluene degradation	甲苯降解	map00623	KEGG PATHWAY	0.0425532	0.1538	2/140	47/6496	0.269	0.4626
2	Metabolism	Lipid metabolism	Primary bile acid biosynthesis	初级胆汁酸生物合成	map00120	KEGG PATHWAY	0.0425532	0.1538	2/140	47/6496	0.269	0.4626
2	Organismal Systems	Digestive system	Protein digestion and absorption	蛋白质的消化和吸收	map04974	KEGG PATHWAY	0.0425532	0	2/140	47/6496	0.269	0.4626
2	Human Diseases	Infectious disease: parasitic	Amoebiasis	阿米巴病	map05146	KEGG PATHWAY	0.0769231	0.2857	1/140	13/6496	0.2469	0.4635
2	Organismal Systems	Digestive system	Fat digestion and absorption	脂肪的消化和吸收	map04975	KEGG PATHWAY	0.0769231	0.4	1/140	13/6496	0.2469	0.4635
2	Organismal Systems	Immune system	Neutrophil extracellular trap formation	中性粒細胞外围陷阱形成	map04613	KEGG PATHWAY	0.0769231	0.4	1/140	13/6496	0.2469	0.4635
2	Organismal Systems	Circulatory system	Vascular smooth muscle contraction	血管平滑肌收缩	map04270	KEGG PATHWAY	0.0625	0.1818	1/140	16/6496	0.2946	0.4673
2	Human Diseases	Cancer: specific types	Hepatocellular carcinoma	肝细胞癌	map05225	KEGG PATHWAY	0.0714286	0.5	1/140	14/6496	0.2631	0.4793
2	Organismal Systems	Digestive system	Gastric acid secretion	胃酸分泌	map04971	KEGG PATHWAY	0.0714286	0.3333	1/140	14/6496	0.2631	0.4793
2	Human Diseases	Infectious disease: bacterial	Shigellosis	志贺菌病	map05131	KEGG PATHWAY	0.0714286	0.4	1/140	14/6496	0.2631	0.4793
2	Organismal Systems	Endocrine system	Regulation of lipolysis in adipocytes	脂肪细胞脂解的调控	map04923	KEGG PATHWAY	0.0714286	0.1667	1/140	14/6496	0.2631	0.4793
2	Organismal Systems	Immune system	Platelet activation	血小板活化	map04611	KEGG PATHWAY	0.0714286	0.2222	1/140	14/6496	0.2631	0.4793
2	Organismal Systems	Digestive system	Salivary secretion	唾液分泌	map04970	KEGG PATHWAY	0.0588235	0.2857	1/140	17/6496	0.3099	0.4873
2	Metabolism	Carbohydrate metabolism	Fructose and mannose metabolism	果糖和甘露糖代谢	map00051	KEGG PATHWAY	0.0357143	0.5	2/140	56/6496	0.341	0.5228
2	Metabolism	Lipid metabolism	Steroid biosynthesis	类固醇生物合成	map00100	KEGG PATHWAY	0.0350877	0	2/140	57/6496	0.3488	0.5261
2	Environmental Information Processing	Membrane transport	Phosphotransferase system (PTS)	磷酸转移酶系统	map02060	KEGG PATHWAY	0.0350877	0.2857	2/140	57/6496	0.3488	0.5261
2	Organismal Systems	Nervous system	Retrograde endocannabinoid signaling	逆行内源性大麻素信号传导	map04723	KEGG PATHWAY	0.0526316	0.25	1/140	19/6496	0.3394	0.5292
2	Human Diseases	Endocrine and metabolic disease	Insulin resistance	胰岛素抵抗	map04931	KEGG PATHWAY	0.0526316	0.3333	1/140	19/6496	0.3394	0.5292
2	Metabolism	Biosynthesis of other secondary metabolites	Phenylpropanoid biosynthesis	苯丙烷生物合成	map00940	KEGG PATHWAY	0.0344828	0	2/140	58/6496	0.3567	0.5293
2	Organismal Systems	Endocrine system	Thyroid hormone synthesis	甲状腺激素合成	map04918	KEGG PATHWAY	0.047619	0.4	1/140	21/6496	0.3676	0.5368
2	Metabolism	Metabolism of terpenoids and polyketides	Monoterpenoid biosynthesis	单萜生物合成	map00902	KEGG PATHWAY	0.0327869	0.4	2/140	61/6496	0.3801	0.5463
2	Organismal Systems	Environmental adaptation	Thermogenesis	产热	map04714	KEGG PATHWAY	0.0434783	0.2222	1/140	23/6496	0.3947	0.5586
2	Human Diseases	Neurodegenerative disease	Parkinson disease	帕金森病	map05012	KEGG PATHWAY	0.0384615	0.1818	1/140	26/6496	0.4331	0.5817
2	Metabolism	Biosynthesis of other secondary metabolites	Flavonoid biosynthesis	类黄酮生物合成	map00941	KEGG PATHWAY	0.027027	-0.1429	2/140	74/6496	0.4766	0.6219
2	Metabolism	Amino acid metabolism	Tyrosine metabolism	酪氨酸代谢	map00350	KEGG PATHWAY	0.025641	0.06061	2/140	78/6496	0.5044	0.6314
2	Human Diseases	Cancer: overview	Chemical carcinogenesis - DNA adducts	化学致癌作用-DNA加合物	map05204	KEGG PATHWAY	0.025641	0.25	2/140	78/6496	0.5044	0.6314
2	Human Diseases	Cancer: overview	Pathways in cancer	癌症的发病通路	map05200	KEGG PATHWAY	0.0322581	0.2	1/140	31/6496	0.4919	0.6329
2	Metabolism	Biosynthesis of other secondary metabolites	Biosynthesis of various alkaloids	各种生物碱的生物合成	map00996	KEGG PATHWAY	0.0263158	0.1176	2/140	76/6496	0.4906	0.6357
2	Human Diseases	Neurodegenerative disease	Pathways of neurodegeneration - multiple diseases	神经退行性变的途径-多种疾病	map05022	KEGG PATHWAY	0.03125	0.2857	1/140	32/6496	0.5029	0.6381
2	Organismal Systems	Sensory system	Inflammatory mediator regulation of TRP channels	TRP通道的炎症介质调节	map04750	KEGG PATHWAY	0.0285714	0.2	1/140	35/6496	0.5345	0.66
2	Metabolism	Metabolism of terpenoids and polyketides	Sesquiterpenoid and triterpenoid biosynthesis	倍半萜和三萜生物合成	map00909	KEGG PATHWAY	0.0224719	0.3333	2/140	89/6496	0.576	0.6837
2	Human Diseases	Cardiovascular disease	Diabetic cardiomyopathy	糖尿病性心肌病	map05415	KEGG PATHWAY	0.025641	0.2857	1/140	39/6496	0.5735	0.6943
2	Metabolism	Nucleotide metabolism	Purine metabolism	嘌呤代谢	map00230	KEGG PATHWAY	0.019802	0	2/140	101/6496	0.6451	0.7328
2	Metabolism	Chemical structure transformation maps	Biosynthesis of terpenoids and steroids	萜类和甾类化合物的生物合成	map01062	KEGG PATHWAY	0.020202	0.125	2/140	99/6496	0.6343	0.734
2	Metabolism	Chemical structure transformation maps	Biosynthesis of phenylpropanoids	苯丙素类化合物的生物合成	map01061	KEGG PATHWAY	0.0186916	-0.04878	2/140	107/6496	0.6763	0.7451
2	Metabolism	Xenobiotics biodegradation and metabolism	Metabolism of xenobiotics by cytochrome P450	细胞色素P450异生素代谢	map00980	KEGG PATHWAY	0.0165289	0.1818	2/140	121/6496	0.7403	0.7874
2	Metabolism	Global and overview maps	Biosynthesis of nucleotide sugars	核苷酸糖的生物合成	map01250	KEGG PATHWAY	0.00995025	0.2857	2/140	201/6496	0.9349	0.9451
3	Organismal Systems	Development and regeneration	Axon regeneration	轴突再生	map04361	KEGG PATHWAY	0.285714	0.4286	2/140	7/6496	0.009021	0.166
3	Human Diseases	Infectious disease: parasitic	African trypanosomiasis	非洲锥虫病	map05143	KEGG PATHWAY	0.25	0.1429	2/140	8/6496	0.01186	0.1984
3	Organismal Systems	Sensory system	Phototransduction - fly	光转导-果蝇	map04745	KEGG PATHWAY	0.181818	0.5	2/140	11/6496	0.02233	0.2162
3	Organismal Systems	Immune system	Fc epsilon RI signaling pathway	Fc-ε-RI信号通路	map04664	KEGG PATHWAY	0.181818	0.1429	2/140	11/6496	0.02233	0.2162
3	Organismal Systems	Circulatory system	Adrenergic signaling in cardiomyocytes	心肌细胞的肾上腺素能信号传导	map04261	KEGG PATHWAY	0.2	0.375	2/140	10/6496	0.01853	0.2273
3	Metabolism	Amino acid metabolism	Lysine biosynthesis	赖氨酸生物合成	map00300	KEGG PATHWAY	0.0857143	0.1	3/140	35/6496	0.03881	0.2856
3	Metabolism	Carbohydrate metabolism	Starch and sucrose metabolism	淀粉和蔗糖代谢	map00500	KEGG PATHWAY	0.0810811	0.75	3/140	37/6496	0.04468	0.3045
3	Metabolism	Carbohydrate metabolism	Ascorbate and aldarate metabolism	抗坏血酸和醛酸代谢	map00053	KEGG PATHWAY	0.0526316	-0.08333	3/140	57/6496	0.1241	0.3624
3	Metabolism	Global and overview maps	Nucleotide metabolism	核苷酸代谢	map01232	KEGG PATHWAY	0.0517241	0.12	3/140	58/6496	0.1289	0.3706
3	Metabolism	Metabolism of other amino acids	D-Amino acid metabolism	D-氨基酸代谢	map00470	KEGG PATHWAY	0.0434783	0.05882	3/140	69/6496	0.1858	0.4118
3	Environmental Information Processing	Signal transduction	cAMP signaling pathway	cAMP信号通路	map04024	KEGG PATHWAY	0.08	0.2143	2/140	25/6496	0.1003	0.4291
3	Metabolism	Carbohydrate metabolism	Galactose metabolism	半乳糖代谢	map00052	KEGG PATHWAY	0.0652174	0.3	3/140	46/6496	0.07604	0.4372
3	Organismal Systems	Endocrine system	Aldosterone synthesis and secretion	醛固酮的合成和分泌	map04925	KEGG PATHWAY	0.0909091	0.3	2/140	22/6496	0.08047	0.4487
3	Metabolism	Lipid metabolism	Fatty acid biosynthesis	脂肪酸生物合成	map00061	KEGG PATHWAY	0.0344828	0.125	2/140	58/6496	0.3567	0.5293
3	Organismal Systems	Digestive system	Bile secretion	胆汁分泌	map04976	KEGG PATHWAY	0.0309278	0.1034	3/140	97/6496	0.3482	0.5295
3	Metabolism	Metabolism of terpenoids and polyketides	Carotenoid biosynthesis	类胡萝卜素生物合成	map00906	KEGG PATHWAY	0.0243902	0.2	3/140	123/6496	0.4975	0.6357
4	Metabolism	Metabolism of cofactors and vitamins	Pantothenate and CoA biosynthesis	泛酸和CoA生物合成	map00770	KEGG PATHWAY	0.133333	0.2222	4/140	30/6496	0.003664	0.09632
4	Metabolism	Metabolism of cofactors and vitamins	Vitamin B6 metabolism	维生素B6代谢	map00750	KEGG PATHWAY	0.137931	0.4	4/140	29/6496	0.003229	0.09903
4	Metabolism	Metabolism of other amino acids	beta-Alanine metabolism	β-丙氨酸代谢	map00410	KEGG PATHWAY	0.125	0.2857	4/140	32/6496	0.004651	0.107
4	Organismal Systems	Digestive system	Carbohydrate digestion and absorption	碳水化合物的消化和吸收	map04973	KEGG PATHWAY	0.111111	0.5	3/140	27/6496	0.01964	0.2007
4	Environmental Information Processing	Signaling molecules and interaction	Neuroactive ligand-receptor interaction	神经活性配体-受体相互作用	map04080	KEGG PATHWAY	0.0754717	0	4/140	53/6496	0.02679	0.2241
4	Metabolism	Chemical structure transformation maps	Biosynthesis of alkaloids derived from ornithine, lysine and nicotinic acid	鸟氨酸、赖氨酸和烟酸生物碱的生物合成	map01064	KEGG PATHWAY	0.0588235	0	4/140	68/6496	0.05838	0.3837
4	Metabolism	Xenobiotics biodegradation and metabolism	Drug metabolism - cytochrome P450	药物代谢-细胞色素P450	map00982	KEGG PATHWAY	0.045977	0.25	4/140	87/6496	0.1177	0.3937
4	Metabolism	Biosynthesis of other secondary metabolites	Tropane, piperidine and pyridine alkaloid biosynthesis	莨菪烷、哌啶和吡啶生物碱的生物合成	map00960	KEGG PATHWAY	0.0555556	0.1176	4/140	72/6496	0.06914	0.4104
4	Metabolism	Metabolism of terpenoids and polyketides	Diterpenoid biosynthesis	二萜生物合成	map00904	KEGG PATHWAY	0.0322581	0	4/140	124/6496	0.2783	0.4613
4	Metabolism	Chemical structure transformation maps	Biosynthesis of alkaloids derived from shikimate pathway	莽草酸途径衍生生物碱的生物合成	map01063	KEGG PATHWAY	0.0277778	0.1176	4/140	144/6496	0.3764	0.5453
5	Metabolism	Metabolism of cofactors and vitamins	Nicotinate and nicotinamide metabolism	烟酸和烟酰胺代谢	map00760	KEGG PATHWAY	0.0909091	0.2143	5/140	55/6496	0.006343	0.1297
5	Metabolism	Nucleotide metabolism	Pyrimidine metabolism	嘧啶代谢	map00240	KEGG PATHWAY	0.078125	0.3125	5/140	64/6496	0.01192	0.1828
5	Metabolism	Chemical structure transformation maps	Biosynthesis of plant hormones	植物激素的生物合成	map01070	KEGG PATHWAY	0.0724638	0.125	5/140	69/6496	0.01614	0.2121
5	Metabolism	Lipid metabolism	Arachidonic acid metabolism	花生四烯酸代谢	map00590	KEGG PATHWAY	0.0632911	0.04545	5/140	79/6496	0.02732	0.2186
5	Environmental Information Processing	Membrane transport	ABC transporters	ABC转运器	map02010	KEGG PATHWAY	0.0362319	0.08333	5/140	138/6496	0.1766	0.4334
6	Organismal Systems	Nervous system	Serotonergic synapse	5-羟色胺能突触	map04726	KEGG PATHWAY	0.119048	0.2105	5/140	42/6496	0.001939	0.08919
6	Metabolism	Lipid metabolism	Steroid hormone biosynthesis	类固醇激素生物合成	map00140	KEGG PATHWAY	0.0606061	0.1333	6/140	99/6496	0.01962	0.2123
7	Metabolism	Lipid metabolism	Linoleic acid metabolism	亚油酸代谢	map00591	KEGG PATHWAY	0.25	0.5	7/140	28/6496	1.507e-06	0.0002773
7	Metabolism	Lipid metabolism	Biosynthesis of unsaturated fatty acids	不饱和脂肪酸的生物合成	map01040	KEGG PATHWAY	0.0945946	0.3889	7/140	74/6496	0.001003	0.06152
7	Metabolism	Amino acid metabolism	Tryptophan metabolism	色氨酸代谢	map00380	KEGG PATHWAY	0.0843373	0.2692	7/140	83/6496	0.001971	0.07253
7	Metabolism	Chemical structure transformation maps	Biosynthesis of plant secondary metabolites	植物次生代谢产物的生物合成	map01060	KEGG PATHWAY	0.0492958	0.09804	7/140	142/6496	0.03326	0.255
8	Metabolism	Lipid metabolism	alpha-Linolenic acid metabolism	α-亚麻酸代谢	map00592	KEGG PATHWAY	0.181818	0.4286	8/140	44/6496	3.507e-06	0.0003227
8	Metabolism	Biosynthesis of other secondary metabolites	Biosynthesis of various plant secondary metabolites	各种植物次生代谢产物的生物合成	map00999	KEGG PATHWAY	0.0536913	0.125	8/140	149/6496	0.01484	0.21
9	Metabolism	Global and overview maps	Biosynthesis of cofactors	辅助因子的生物合成	map01240	KEGG PATHWAY	0.0273556	0.1167	9/140	329/6496	0.2782	0.4653

## Sheet: KEGG富集统计MHE VS LE
Num	First Category	Second Category	Pathway Description	通路描述	Pathway_ID	Database	Enrich Factor	DA Score	Ratio_in_study	Ratio_in_pop	P_value	P_adjust
1	Human Diseases	Drug resistance: antineoplastic	EGFR tyrosine kinase inhibitor resistance	EGFR酪氨酸激酶抑制剂耐药性	map01521	KEGG PATHWAY	0.5	0.25	1/136	2/6496	0.04144	0.246
1	Human Diseases	Cancer: overview	PD-L1 expression and PD-1 checkpoint pathway in cancer	癌症中PD-L1的表达和PD-1检查点通路	map05235	KEGG PATHWAY	0.25	0.25	1/136	4/6496	0.08117	0.3281
1	Organismal Systems	Immune system	Th17 cell differentiation	Th17细胞分化	map04659	KEGG PATHWAY	0.25	0.25	1/136	4/6496	0.08117	0.3281
1	Environmental Information Processing	Signal transduction	ErbB signaling pathway	ErbB信号通路	map04012	KEGG PATHWAY	0.25	0.25	1/136	4/6496	0.08117	0.3281
1	Organismal Systems	Immune system	B cell receptor signaling pathway	B细胞受体信号通路	map04662	KEGG PATHWAY	0.25	0.25	1/136	4/6496	0.08117	0.3281
1	Organismal Systems	Immune system	T cell receptor signaling pathway	T细胞受体信号通路	map04660	KEGG PATHWAY	0.25	0.25	1/136	4/6496	0.08117	0.3281
1	Organismal Systems	Immune system	Natural killer cell mediated cytotoxicity	自然杀伤细胞介导的细胞毒性	map04650	KEGG PATHWAY	0.25	0.25	1/136	4/6496	0.08117	0.3281
1	Human Diseases	Cancer: specific types	Glioma	胶质瘤	map05214	KEGG PATHWAY	0.25	0.25	1/136	4/6496	0.08117	0.3281
1	Organismal Systems	Endocrine system	Growth hormone synthesis, secretion and action	生长激素的合成、分泌和作用	map04935	KEGG PATHWAY	0.25	0.2	1/136	4/6496	0.08117	0.3281
1	Human Diseases	Infectious disease: parasitic	Leishmaniasis	利什曼病	map05140	KEGG PATHWAY	0.166667	-0.5	1/136	6/6496	0.1193	0.3332
1	Human Diseases	Cancer: specific types	Non-small cell lung cancer	非小细胞肺癌	map05223	KEGG PATHWAY	0.166667	0.25	1/136	6/6496	0.1193	0.3332
1	Environmental Information Processing	Signal transduction	VEGF signaling pathway	VEGF信号通路	map04370	KEGG PATHWAY	0.166667	0.2	1/136	6/6496	0.1193	0.3332
1	Cellular Processes	Cell motility	Bacterial chemotaxis	细菌趋化性	map02030	KEGG PATHWAY	0.166667	-1	1/136	6/6496	0.1193	0.3332
1	Organismal Systems	Endocrine system	GnRH signaling pathway	GnRH信号通路	map04912	KEGG PATHWAY	0.166667	0.1667	1/136	6/6496	0.1193	0.3332
1	Organismal Systems	Endocrine system	Melanogenesis	黑色素生成	map04916	KEGG PATHWAY	0.166667	0.1667	1/136	6/6496	0.1193	0.3332
1	Organismal Systems	Endocrine system	Relaxin signaling pathway	松弛素信号通路	map04926	KEGG PATHWAY	0.166667	0.2	1/136	6/6496	0.1193	0.3332
1	Environmental Information Processing	Signal transduction	NF-kappa B signaling pathway	NF-κB信号通路	map04064	KEGG PATHWAY	0.333333	0.25	1/136	3/6496	0.06151	0.3339
1	Human Diseases	Infectious disease: viral	Human papillomavirus infection	人乳头瘤病毒感染	map05165	KEGG PATHWAY	0.333333	-0.5	1/136	3/6496	0.06151	0.3339
1	Organismal Systems	Immune system	Th1 and Th2 cell differentiation	Th1和Th2细胞分化	map04658	KEGG PATHWAY	0.333333	0.25	1/136	3/6496	0.06151	0.3339
1	Human Diseases	Immune disease	Rheumatoid arthritis	类风湿性关节炎	map05323	KEGG PATHWAY	0.333333	-1	1/136	3/6496	0.06151	0.3339
1	Drug Development	Target-based classification: Enzymes	Catecholamine transferase inhibitors	儿茶酚胺转移酶抑制剂	map07216	KEGG PATHWAY	0.2	1	1/136	5/6496	0.1004	0.3347
1	Human Diseases	Immune disease	Asthma	气喘	map05310	KEGG PATHWAY	0.2	-0.5	1/136	5/6496	0.1004	0.3347
1	Environmental Information Processing	Signal transduction	Rap1 signaling pathway	Rap1信号通路	map04015	KEGG PATHWAY	0.2	0.2	1/136	5/6496	0.1004	0.3347
1	Organismal Systems	Nervous system	Neurotrophin signaling pathway	神经营养因子信号通路	map04722	KEGG PATHWAY	0.2	0.25	1/136	5/6496	0.1004	0.3347
1	Organismal Systems	Immune system	Chemokine signaling pathway	趋化因子信号通路	map04062	KEGG PATHWAY	0.2	0.2	1/136	5/6496	0.1004	0.3347
1	Human Diseases	Infectious disease: viral	Kaposi sarcoma-associated herpesvirus infection	卡波西肉瘤相关疱疹病毒感染	map05167	KEGG PATHWAY	0.2	0.25	1/136	5/6496	0.1004	0.3347
1	Environmental Information Processing	Signal transduction	MAPK signaling pathway	MAPK信号通路	map04010	KEGG PATHWAY	0.2	0.2	1/136	5/6496	0.1004	0.3347
1	Human Diseases	Infectious disease: viral	Human immunodeficiency virus 1 infection	人类免疫缺陷病毒1型感染	map05170	KEGG PATHWAY	0.2	0.25	1/136	5/6496	0.1004	0.3347
1	Organismal Systems	Nervous system	Long-term potentiation	长期增益效应	map04720	KEGG PATHWAY	0.142857	0.1667	1/136	7/6496	0.1377	0.3398
1	Human Diseases	Neurodegenerative disease	Spinocerebellar ataxia	脊髓小脑共济失调	map05017	KEGG PATHWAY	0.142857	0.2	1/136	7/6496	0.1377	0.3398
1	Environmental Information Processing	Signal transduction	Ras signaling pathway	Ras信号通路	map04014	KEGG PATHWAY	0.142857	0.2	1/136	7/6496	0.1377	0.3398
1	Organismal Systems	Endocrine system	Adipocytokine signaling pathway	脂肪细胞因子信号通路	map04920	KEGG PATHWAY	0.142857	0.25	1/136	7/6496	0.1377	0.3398
1	Organismal Systems	Nervous system	Glutamatergic synapse	谷氨酸能突触	map04724	KEGG PATHWAY	0.125	0.1429	1/136	8/6496	0.1558	0.3566
1	Organismal Systems	Immune system	Fc gamma R-mediated phagocytosis	Fc-γR-介导的吞噬作用	map04666	KEGG PATHWAY	0.125	0.2	1/136	8/6496	0.1558	0.3566
1	Organismal Systems	Excretory system	Endocrine and other factor-regulated calcium reabsorption	内分泌和其他因子调节钙重吸收	map04961	KEGG PATHWAY	0.125	0.1667	1/136	8/6496	0.1558	0.3566
1	Organismal Systems	Endocrine system	Estrogen signaling pathway	雌激素信号通路	map04915	KEGG PATHWAY	0.125	0.1667	1/136	8/6496	0.1558	0.3566
1	Organismal Systems	Aging	Longevity regulating pathway	长寿调节通路	map04211	KEGG PATHWAY	0.125	-0.3333	1/136	8/6496	0.1558	0.3566
1	Organismal Systems	Endocrine system	GnRH secretion	GnRH分泌	map04929	KEGG PATHWAY	0.111111	0.2	1/136	9/6496	0.1735	0.3746
1	Human Diseases	Infectious disease: bacterial	Vibrio cholerae infection	霍乱弧菌感染	map05110	KEGG PATHWAY	0.111111	0.2	1/136	9/6496	0.1735	0.3746
1	Organismal Systems	Nervous system	Long-term depression	长时程抑制	map04730	KEGG PATHWAY	0.111111	0.1429	1/136	9/6496	0.1735	0.3746
1	Organismal Systems	Environmental adaptation	Circadian entrainment	昼夜节律夹带	map04713	KEGG PATHWAY	0.111111	0.1429	1/136	9/6496	0.1735	0.3746
1	Environmental Information Processing	Signal transduction	Apelin signaling pathway	Apelin信号通路	map04371	KEGG PATHWAY	0.111111	0.2	1/136	9/6496	0.1735	0.3746
1	Human Diseases	Endocrine and metabolic disease	AGE-RAGE signaling pathway in diabetic complications	糖尿病并发症中的AGE-RAGE信号通路	map04933	KEGG PATHWAY	0.111111	0.25	1/136	9/6496	0.1735	0.3746
1	Organismal Systems	Endocrine system	Parathyroid hormone synthesis, secretion and action	甲状旁腺激素的合成、分泌和作用	map04928	KEGG PATHWAY	0.1	0.125	1/136	10/6496	0.1908	0.3816
1	Organismal Systems	Circulatory system	Adrenergic signaling in cardiomyocytes	心肌细胞的肾上腺素能信号传导	map04261	KEGG PATHWAY	0.1	0.125	1/136	10/6496	0.1908	0.3816
1	Organismal Systems	Aging	Longevity regulating pathway - worm	长寿调节途径-蠕虫	map04212	KEGG PATHWAY	0.1	-0.25	1/136	10/6496	0.1908	0.3816
1	Human Diseases	Infectious disease: viral	Coronavirus disease - COVID-19	冠状病毒疾病-新冠肺炎	map05171	KEGG PATHWAY	0.1	0.25	1/136	10/6496	0.1908	0.3816
1	Human Diseases	Cancer: overview	Choline metabolism in cancer	癌症的胆碱代谢	map05231	KEGG PATHWAY	0.0909091	0.2	1/136	11/6496	0.2078	0.3833
1	Cellular Processes	Cellular community - eukaryotes	Gap junction	间隙连接	map04540	KEGG PATHWAY	0.0909091	0.125	1/136	11/6496	0.2078	0.3833
1	Organismal Systems	Endocrine system	Thyroid hormone signaling pathway	甲状腺激素信号通路	map04919	KEGG PATHWAY	0.0909091	0.2	1/136	11/6496	0.2078	0.3833
1	Environmental Information Processing	Signal transduction	Phospholipase D signaling pathway	磷脂酶D信号通路	map04072	KEGG PATHWAY	0.0909091	0.1429	1/136	11/6496	0.2078	0.3833
1	Environmental Information Processing	Signal transduction	Calcium signaling pathway	钙信号通路	map04020	KEGG PATHWAY	0.0909091	0.2	1/136	11/6496	0.2078	0.3833
1	Organismal Systems	Nervous system	Dopaminergic synapse	多巴胺能突触	map04728	KEGG PATHWAY	0.0833333	0.1111	1/136	12/6496	0.2244	0.3912
1	Organismal Systems	Nervous system	Cholinergic synapse	胆碱能突触	map04725	KEGG PATHWAY	0.0833333	0.2	1/136	12/6496	0.2244	0.3912
1	Organismal Systems	Endocrine system	Insulin secretion	胰岛素分泌	map04911	KEGG PATHWAY	0.0833333	0.1667	1/136	12/6496	0.2244	0.3912
1	Organismal Systems	Digestive system	Fat digestion and absorption	脂肪的消化和吸收	map04975	KEGG PATHWAY	0.0769231	0.2	1/136	13/6496	0.2407	0.4083
1	Organismal Systems	Immune system	Neutrophil extracellular trap formation	中性粒細胞外围陷阱形成	map04613	KEGG PATHWAY	0.0769231	0.2	1/136	13/6496	0.2407	0.4083
1	Environmental Information Processing	Signal transduction	Sphingolipid signaling pathway	鞘脂信号通路	map04071	KEGG PATHWAY	0.0666667	0.125	1/136	15/6496	0.2722	0.4239
1	Environmental Information Processing	Signal transduction	HIF-1 signaling pathway	HIF-1信号通路	map04066	KEGG PATHWAY	0.0666667	0.1667	1/136	15/6496	0.2722	0.4239
1	Organismal Systems	Digestive system	Pancreatic secretion	胰腺分泌	map04972	KEGG PATHWAY	0.0666667	0.2	1/136	15/6496	0.2722	0.4239
1	Human Diseases	Cancer: specific types	Hepatocellular carcinoma	肝细胞癌	map05225	KEGG PATHWAY	0.0714286	0.25	1/136	14/6496	0.2566	0.4277
1	Organismal Systems	Digestive system	Gastric acid secretion	胃酸分泌	map04971	KEGG PATHWAY	0.0714286	0.1667	1/136	14/6496	0.2566	0.4277
1	Human Diseases	Infectious disease: bacterial	Shigellosis	志贺菌病	map05131	KEGG PATHWAY	0.0714286	0.2	1/136	14/6496	0.2566	0.4277
1	Metabolism	Xenobiotics biodegradation and metabolism	Ethylbenzene degradation	乙苯降解	map00642	KEGG PATHWAY	0.0714286	0.25	1/136	14/6496	0.2566	0.4277
1	Organismal Systems	Immune system	Platelet activation	血小板活化	map04611	KEGG PATHWAY	0.0714286	0.1111	1/136	14/6496	0.2566	0.4277
1	Organismal Systems	Circulatory system	Vascular smooth muscle contraction	血管平滑肌收缩	map04270	KEGG PATHWAY	0.0625	0.09091	1/136	16/6496	0.2875	0.4335
1	Organismal Systems	Endocrine system	Renin secretion	肾素分泌	map04924	KEGG PATHWAY	0.0588235	-0.1429	1/136	17/6496	0.3024	0.4489
1	Organismal Systems	Digestive system	Salivary secretion	唾液分泌	map04970	KEGG PATHWAY	0.0588235	0.1429	1/136	17/6496	0.3024	0.4489
1	Metabolism	Biosynthesis of other secondary metabolites	Penicillin and cephalosporin biosynthesis	青霉素和头孢菌素生物合成	map00311	KEGG PATHWAY	0.0555556	-0.3333	1/136	18/6496	0.3171	0.4599
1	Human Diseases	Cancer: overview	Chemical carcinogenesis - reactive oxygen species	化学致癌作用-活性氧	map05208	KEGG PATHWAY	0.0350877	-0.3333	2/136	57/6496	0.336	0.4764
1	Organismal Systems	Nervous system	Retrograde endocannabinoid signaling	逆行内源性大麻素信号传导	map04723	KEGG PATHWAY	0.0526316	0.125	1/136	19/6496	0.3314	0.477
1	Human Diseases	Endocrine and metabolic disease	Insulin resistance	胰岛素抵抗	map04931	KEGG PATHWAY	0.0526316	0.1667	1/136	19/6496	0.3314	0.477
1	Organismal Systems	Endocrine system	Thyroid hormone synthesis	甲状腺激素合成	map04918	KEGG PATHWAY	0.047619	0.2	1/136	21/6496	0.3592	0.491
1	Metabolism	Biosynthesis of other secondary metabolites	Caffeine metabolism	咖啡因代谢	map00232	KEGG PATHWAY	0.0454545	0.2	1/136	22/6496	0.3726	0.5057
1	Metabolism	Energy metabolism	Carbon fixation in photosynthetic organisms	光合生物的固碳作用	map00710	KEGG PATHWAY	0.0434783	-0.25	1/136	23/6496	0.3858	0.5162
1	Organismal Systems	Environmental adaptation	Thermogenesis	产热	map04714	KEGG PATHWAY	0.0434783	0.1111	1/136	23/6496	0.3858	0.5162
1	Metabolism	Amino acid metabolism	Arginine biosynthesis	精氨酸生物合成	map00220	KEGG PATHWAY	0.0434783	-0.1429	1/136	23/6496	0.3858	0.5162
1	Metabolism	Xenobiotics biodegradation and metabolism	Styrene degradation	苯乙烯降解	map00643	KEGG PATHWAY	0.0416667	-0.25	1/136	24/6496	0.3987	0.5225
1	Metabolism	Biosynthesis of other secondary metabolites	Stilbenoid, diarylheptanoid and gingerol biosynthesis	二苯乙烯、二芳基庚烷类和姜酚生物合成	map00945	KEGG PATHWAY	0.04	-0.1667	1/136	25/6496	0.4114	0.5353
1	Metabolism	Metabolism of cofactors and vitamins	Retinol metabolism	视黄醇代谢	map00830	KEGG PATHWAY	0.04	1	1/136	25/6496	0.4114	0.5353
1	Human Diseases	Neurodegenerative disease	Parkinson disease	帕金森病	map05012	KEGG PATHWAY	0.0384615	0.09091	1/136	26/6496	0.4237	0.544
1	Metabolism	Amino acid metabolism	Alanine, aspartate and glutamate metabolism	丙氨酸、天冬氨酸和谷氨酸代谢	map00250	KEGG PATHWAY	0.0357143	-0.07692	1/136	28/6496	0.4477	0.5596
1	Metabolism	Metabolism of terpenoids and polyketides	Brassinosteroid biosynthesis	油菜素甾醇生物合成	map00905	KEGG PATHWAY	0.0344828	-0.1429	1/136	29/6496	0.4593	0.5704
1	Metabolism	Carbohydrate metabolism	Pyruvate metabolism	丙酮酸代谢	map00620	KEGG PATHWAY	0.03125	0.2	1/136	32/6496	0.4927	0.6079
1	Human Diseases	Neurodegenerative disease	Pathways of neurodegeneration - multiple diseases	神经退行性变的途径-多种疾病	map05022	KEGG PATHWAY	0.03125	0.1429	1/136	32/6496	0.4927	0.6079
1	Human Diseases	Cancer: overview	Central carbon metabolism in cancer	癌症的中心碳代谢	map05230	KEGG PATHWAY	0.027027	-0.05882	1/136	37/6496	0.5439	0.6624
1	Metabolism	Carbohydrate metabolism	Pentose phosphate pathway	磷酸戊糖途径	map00030	KEGG PATHWAY	0.027027	-0.3333	1/136	37/6496	0.5439	0.6624
1	Metabolism	Lipid metabolism	Glycerolipid metabolism	甘油脂代谢	map00561	KEGG PATHWAY	0.0263158	-1	1/136	38/6496	0.5535	0.6656
1	Metabolism	Biosynthesis of other secondary metabolites	Monobactam biosynthesis	单环菌素生物合成	map00261	KEGG PATHWAY	0.025641	-0.1429	1/136	39/6496	0.5629	0.6685
1	Human Diseases	Cardiovascular disease	Diabetic cardiomyopathy	糖尿病性心肌病	map05415	KEGG PATHWAY	0.025641	0.1429	1/136	39/6496	0.5629	0.6685
1	Metabolism	Metabolism of cofactors and vitamins	Lipoic acid metabolism	硫辛酸代谢	map00785	KEGG PATHWAY	0.0227273	0.125	1/136	44/6496	0.6071	0.712
1	Metabolism	Metabolism of other amino acids	Cyanoamino acid metabolism	氰基氨基酸代谢	map00460	KEGG PATHWAY	0.0222222	-0.1429	1/136	45/6496	0.6153	0.7173
1	Metabolism	Metabolism of terpenoids and polyketides	Terpenoid backbone biosynthesis	萜类骨架生物合成	map00900	KEGG PATHWAY	0.0217391	0.1667	1/136	46/6496	0.6234	0.7179
1	Metabolism	Amino acid metabolism	Histidine metabolism	组氨酸代谢	map00340	KEGG PATHWAY	0.0212766	-0.125	1/136	47/6496	0.6314	0.7227
1	Metabolism	Chemical structure transformation maps	Biosynthesis of alkaloids derived from terpenoid and polyketide	萜类和聚酮类生物碱的生物合成	map01066	KEGG PATHWAY	0.0204082	0.09091	1/136	49/6496	0.6468	0.7358
1	Metabolism	Xenobiotics biodegradation and metabolism	Drug metabolism - other enzymes	药物代谢-其它酶	map00983	KEGG PATHWAY	0.0192308	0.2	1/136	52/6496	0.6687	0.7518
1	Genetic Information Processing	Translation	Aminoacyl-tRNA biosynthesis	氨酰基tRNA生物合成	map00970	KEGG PATHWAY	0.0192308	-0.07692	1/136	52/6496	0.6687	0.7518
1	Metabolism	Glycan biosynthesis and metabolism	Lipopolysaccharide biosynthesis	脂多糖生物合成	map00540	KEGG PATHWAY	0.0185185	1	1/136	54/6496	0.6825	0.7583
1	Metabolism	Carbohydrate metabolism	Ascorbate and aldarate metabolism	抗坏血酸和醛酸代谢	map00053	KEGG PATHWAY	0.0175439	-0.08333	1/136	57/6496	0.7022	0.7668
1	Metabolism	Carbohydrate metabolism	Fructose and mannose metabolism	果糖和甘露糖代谢	map00051	KEGG PATHWAY	0.0178571	0.25	1/136	56/6496	0.6958	0.7686
1	Metabolism	Metabolism of other amino acids	Phosphonate and phosphinate metabolism	膦酸盐和次膦酸盐代谢	map00440	KEGG PATHWAY	0.0178571	0.5	1/136	56/6496	0.6958	0.7686
1	Metabolism	Metabolism of cofactors and vitamins	Folate biosynthesis	叶酸生物合成	map00790	KEGG PATHWAY	0.0172414	-0.1111	1/136	58/6496	0.7085	0.7692
1	Metabolism	Biosynthesis of other secondary metabolites	Phenylpropanoid biosynthesis	苯丙烷生物合成	map00940	KEGG PATHWAY	0.0172414	-0.05882	1/136	58/6496	0.7085	0.7692
1	Metabolism	Global and overview maps	Nucleotide metabolism	核苷酸代谢	map01232	KEGG PATHWAY	0.0172414	0.04	1/136	58/6496	0.7085	0.7692
1	Metabolism	Metabolism of terpenoids and polyketides	Monoterpenoid biosynthesis	单萜生物合成	map00902	KEGG PATHWAY	0.0163934	0.2	1/136	61/6496	0.7266	0.7756
1	Metabolism	Biosynthesis of other secondary metabolites	Isoflavonoid biosynthesis	异黄酮生物合成	map00943	KEGG PATHWAY	0.015625	-0.1429	1/136	64/6496	0.7435	0.7849
1	Metabolism	Carbohydrate metabolism	Glyoxylate and dicarboxylate metabolism	乙醛酸和二羧酸代谢	map00630	KEGG PATHWAY	0.015625	-0.1111	1/136	64/6496	0.7435	0.7849
1	Metabolism	Amino acid metabolism	Cysteine and methionine metabolism	半胱氨酸和蛋氨酸代谢	map00270	KEGG PATHWAY	0.0149254	-0.125	1/136	67/6496	0.7595	0.7929
1	Metabolism	Biosynthesis of other secondary metabolites	Biosynthesis of various other secondary metabolites	各种其他次生代谢产物的生物合成	map00997	KEGG PATHWAY	0.0147059	-0.07692	1/136	68/6496	0.7646	0.7938
1	Metabolism	Biosynthesis of other secondary metabolites	Glucosinolate biosynthesis	硫代葡萄糖苷生物合成	map00966	KEGG PATHWAY	0.012987	0.09091	1/136	77/6496	0.8058	0.8276
1	Metabolism	Biosynthesis of other secondary metabolites	Biosynthesis of various alkaloids	各种生物碱的生物合成	map00996	KEGG PATHWAY	0.0131579	0.05882	1/136	76/6496	0.8016	0.8277
1	Metabolism	Energy metabolism	Methane metabolism	甲烷代谢	map00680	KEGG PATHWAY	0.0113636	-0.1111	1/136	88/6496	0.8466	0.8648		下调
1	Organismal Systems	Digestive system	Bile secretion	胆汁分泌	map04976	KEGG PATHWAY	0.0103093	-0.03448	1/136	97/6496	0.8735	0.8876
1	Metabolism	Biosynthesis of other secondary metabolites	Biosynthesis of various antibiotics	各种抗生素的生物合成	map00998	KEGG PATHWAY	0.00917431	-0.08333	1/136	109/6496	0.9023	0.9119
1	Metabolism	Biosynthesis of other secondary metabolites	Isoquinoline alkaloid biosynthesis	异喹啉生物碱生物合成	map00950	KEGG PATHWAY	0.00775194	0.1667	1/136	129/6496	0.9365	0.9415
1	Metabolism	Global and overview maps	Biosynthesis of nucleotide sugars	核苷酸糖的生物合成	map01250	KEGG PATHWAY	0.00497512	0.1429	1/136	201/6496	0.9867	0.9867
2	Human Diseases	Infectious disease: viral	Human cytomegalovirus infection	人巨细胞病毒感染	map05163	KEGG PATHWAY	0.333333	0	2/136	6/6496	0.006176	0.1174
2	Organismal Systems	Development and regeneration	Axon regeneration	轴突再生	map04361	KEGG PATHWAY	0.285714	0.2857	2/136	7/6496	0.008529	0.135
2	Metabolism	Xenobiotics biodegradation and metabolism	Furfural degradation	糠醛降解	map00365	KEGG PATHWAY	0.2	0.6667	2/136	10/6496	0.01754	0.196
2	Human Diseases	Infectious disease: parasitic	Amoebiasis	阿米巴病	map05146	KEGG PATHWAY	0.153846	0	2/136	13/6496	0.02918	0.2054
2	Environmental Information Processing	Signal transduction	Plant hormone signal transduction	植物激素信号转导	map04075	KEGG PATHWAY	0.166667	0.4	2/136	12/6496	0.02503	0.2068
2	Organismal Systems	Endocrine system	Oxytocin signaling pathway	催产素信号通路	map04921	KEGG PATHWAY	0.166667	0	2/136	12/6496	0.02503	0.2068
2	Organismal Systems	Sensory system	Phototransduction - fly	光转导-果蝇	map04745	KEGG PATHWAY	0.181818	0.3333	2/136	11/6496	0.02115	0.2115
2	Organismal Systems	Immune system	Fc epsilon RI signaling pathway	Fc-ε-RI信号通路	map04664	KEGG PATHWAY	0.181818	0	2/136	11/6496	0.02115	0.2115
2	Organismal Systems	Immune system	C-type lectin receptor signaling pathway	C型凝集素受体信号通路	map04625	KEGG PATHWAY	0.181818	0	2/136	11/6496	0.02115	0.2115
2	Organismal Systems	Endocrine system	Regulation of lipolysis in adipocytes	脂肪细胞脂解的调控	map04923	KEGG PATHWAY	0.142857	0	2/136	14/6496	0.03359	0.2279
2	Metabolism	Biosynthesis of other secondary metabolites	Betalain biosynthesis	Betalain生物合成	map00965	KEGG PATHWAY	0.0869565	0	2/136	23/6496	0.08271	0.2857
2	Metabolism	Lipid metabolism	Cutin, suberine and wax biosynthesis	角质素、软木脂和蜡质生物合成	map00073	KEGG PATHWAY	0.0740741	0	2/136	27/6496	0.1088	0.3132
2	Organismal Systems	Endocrine system	Aldosterone synthesis and secretion	醛固酮的合成和分泌	map04925	KEGG PATHWAY	0.0909091	0.2	2/136	22/6496	0.07653	0.3231
2	Environmental Information Processing	Signal transduction	cAMP signaling pathway	cAMP信号通路	map04024	KEGG PATHWAY	0.08	0	2/136	25/6496	0.09549	0.324
2	Metabolism	Metabolism of cofactors and vitamins	Pantothenate and CoA biosynthesis	泛酸和CoA生物合成	map00770	KEGG PATHWAY	0.0666667	0	2/136	30/6496	0.1296	0.3283
2	Organismal Systems	Sensory system	Taste transduction	味觉转导	map04742	KEGG PATHWAY	0.0625	0.1818	2/136	32/6496	0.1439	0.3376
2	Human Diseases	Cancer: overview	Pathways in cancer	癌症的发病通路	map05200	KEGG PATHWAY	0.0645161	0	2/136	31/6496	0.1367	0.3418
2	Organismal Systems	Digestive system	Vitamin digestion and absorption	维生素的消化和吸收	map04977	KEGG PATHWAY	0.0512821	0.1667	2/136	39/6496	0.1962	0.3766
2	Metabolism	Biosynthesis of other secondary metabolites	Degradation of flavonoids	黄酮类化合物的降解	map00946	KEGG PATHWAY	0.05	-0.1538	2/136	40/6496	0.2039	0.3798
2	Organismal Systems	Digestive system	Protein digestion and absorption	蛋白质的消化和吸收	map04974	KEGG PATHWAY	0.0425532	0	2/136	47/6496	0.2582	0.4089
2	Metabolism	Amino acid metabolism	Phenylalanine metabolism	苯丙氨酸代谢	map00360	KEGG PATHWAY	0.0408163	-0.1333	2/136	49/6496	0.2738	0.4162
2	Metabolism	Amino acid metabolism	Glycine, serine and threonine metabolism	甘氨酸、丝氨酸和苏氨酸代谢	map00260	KEGG PATHWAY	0.0416667	-0.1667	2/136	48/6496	0.266	0.4177
2	Metabolism	Biosynthesis of other secondary metabolites	Flavone and flavonol biosynthesis	黄酮和黄酮醇生物合成	map00944	KEGG PATHWAY	0.0392157	-0.25	2/136	51/6496	0.2895	0.433
2	Environmental Information Processing	Signal transduction	Two-component system	双组分系统	map02020	KEGG PATHWAY	0.0377358	0	2/136	53/6496	0.305	0.4458
2	Metabolism	Lipid metabolism	Steroid biosynthesis	类固醇生物合成	map00100	KEGG PATHWAY	0.0350877	0	2/136	57/6496	0.336	0.4764
2	Environmental Information Processing	Membrane transport	Phosphotransferase system (PTS)	磷酸转移酶系统	map02060	KEGG PATHWAY	0.0350877	0.2857	2/136	57/6496	0.336	0.4764
2	Metabolism	Lipid metabolism	Fatty acid biosynthesis	脂肪酸生物合成	map00061	KEGG PATHWAY	0.0344828	0	2/136	58/6496	0.3437	0.4766
2	Metabolism	Amino acid metabolism	Arginine and proline metabolism	精氨酸和脯氨酸代谢	map00330	KEGG PATHWAY	0.0289855	0.1333	2/136	69/6496	0.4258	0.543
2	Metabolism	Metabolism of cofactors and vitamins	Ubiquinone and other terpenoid-quinone biosynthesis	泛醌和其他萜类醌生物合成	map00130	KEGG PATHWAY	0.028169	0	2/136	71/6496	0.4402	0.5576
2	Metabolism	Xenobiotics biodegradation and metabolism	Benzoate degradation	苯甲酸盐降解	map00362	KEGG PATHWAY	0.0277778	-0.1538	2/136	72/6496	0.4474	0.5629
2	Metabolism	Metabolism of terpenoids and polyketides	Sesquiterpenoid and triterpenoid biosynthesis	倍半萜和三萜生物合成	map00909	KEGG PATHWAY	0.0224719	0.3333	2/136	89/6496	0.5601	0.6693
2	Metabolism	Chemical structure transformation maps	Biosynthesis of terpenoids and steroids	萜类和甾类化合物的生物合成	map01062	KEGG PATHWAY	0.020202	0.125	2/136	99/6496	0.6184	0.7164
2	Metabolism	Xenobiotics biodegradation and metabolism	Polycyclic aromatic hydrocarbon degradation	多环芳烃降解	map00624	KEGG PATHWAY	0.0186916	-0.2857	2/136	107/6496	0.6607	0.7472
2	Metabolism	Metabolism of terpenoids and polyketides	Diterpenoid biosynthesis	二萜生物合成	map00904	KEGG PATHWAY	0.016129	0	2/136	124/6496	0.7381	0.7834
3	Human Diseases	Infectious disease: parasitic	African trypanosomiasis	非洲锥虫病	map05143	KEGG PATHWAY	0.375	-0.1429	3/136	8/6496	0.0004654	0.01769
3	Metabolism	Amino acid metabolism	Valine, leucine and isoleucine biosynthesis	缬氨酸、亮氨酸和异亮氨酸生物合成	map00290	KEGG PATHWAY	0.130435	-0.09091	3/136	23/6496	0.0117	0.171
3	Organismal Systems	Digestive system	Carbohydrate digestion and absorption	碳水化合物的消化和吸收	map04973	KEGG PATHWAY	0.111111	0.375	3/136	27/6496	0.01819	0.192
3	Metabolism	Metabolism of other amino acids	beta-Alanine metabolism	β-丙氨酸代谢	map00410	KEGG PATHWAY	0.09375	0.1429	3/136	32/6496	0.0286	0.209
3	Metabolism	Amino acid metabolism	Lysine biosynthesis	赖氨酸生物合成	map00300	KEGG PATHWAY	0.0857143	0.1	3/136	35/6496	0.03608	0.2364
3	Organismal Systems	Sensory system	Inflammatory mediator regulation of TRP channels	TRP通道的炎症介质调节	map04750	KEGG PATHWAY	0.0857143	-0.1	3/136	35/6496	0.03608	0.2364
3	Metabolism	Amino acid metabolism	Phenylalanine, tyrosine and tryptophan biosynthesis	苯丙氨酸、酪氨酸和色氨酸生物合成	map00400	KEGG PATHWAY	0.0857143	-0.06667	3/136	35/6496	0.03608	0.2364
3	Metabolism	Carbohydrate metabolism	Starch and sucrose metabolism	淀粉和蔗糖代谢	map00500	KEGG PATHWAY	0.0810811	0.75	3/136	37/6496	0.04156	0.2393
3	Metabolism	Carbohydrate metabolism	Galactose metabolism	半乳糖代谢	map00052	KEGG PATHWAY	0.0652174	0.3	3/136	46/6496	0.07102	0.3213
3	Metabolism	Xenobiotics biodegradation and metabolism	Toluene degradation	甲苯降解	map00623	KEGG PATHWAY	0.0638298	0.07692	3/136	47/6496	0.07474	0.3303
3	Metabolism	Lipid metabolism	Primary bile acid biosynthesis	初级胆汁酸生物合成	map00120	KEGG PATHWAY	0.0638298	0.07692	3/136	47/6496	0.07474	0.3303
3	Metabolism	Nucleotide metabolism	Pyrimidine metabolism	嘧啶代谢	map00240	KEGG PATHWAY	0.046875	0.1875	3/136	64/6496	0.1497	0.3469
3	Metabolism	Metabolism of other amino acids	D-Amino acid metabolism	D-氨基酸代谢	map00470	KEGG PATHWAY	0.0434783	0.05882	3/136	69/6496	0.1751	0.354
3	Metabolism	Biosynthesis of other secondary metabolites	Flavonoid biosynthesis	类黄酮生物合成	map00941	KEGG PATHWAY	0.0405405	-0.2143	3/136	74/6496	0.2017	0.3832
3	Metabolism	Amino acid metabolism	Tyrosine metabolism	酪氨酸代谢	map00350	KEGG PATHWAY	0.0384615	0.0303	3/136	78/6496	0.2236	0.3933
4	Metabolism	Metabolism of terpenoids and polyketides	Biosynthesis of siderophore group nonribosomal peptides	铁载体基团非核糖体肽的生物合成	map01053	KEGG PATHWAY	0.166667	-0.5714	4/136	24/6496	0.00141	0.04466
4	Metabolism	Metabolism of cofactors and vitamins	Nicotinate and nicotinamide metabolism	烟酸和烟酰胺代谢	map00760	KEGG PATHWAY	0.0727273	0.1429	4/136	55/6496	0.02753	0.2092
4	Environmental Information Processing	Signaling molecules and interaction	Neuroactive ligand-receptor interaction	神经活性配体-受体相互作用	map04080	KEGG PATHWAY	0.0754717	-0.1053	4/136	53/6496	0.0244	0.2107
4	Metabolism	Chemical structure transformation maps	Biosynthesis of alkaloids derived from ornithine, lysine and nicotinic acid	鸟氨酸、赖氨酸和烟酸生物碱的生物合成	map01064	KEGG PATHWAY	0.0588235	0	4/136	68/6496	0.05354	0.2992
4	Metabolism	Xenobiotics biodegradation and metabolism	Aminobenzoate degradation	氨基苯甲酸盐降解	map00627	KEGG PATHWAY	0.0465116	-0.08696	4/136	86/6496	0.1054	0.3082
4	Metabolism	Xenobiotics biodegradation and metabolism	Drug metabolism - cytochrome P450	药物代谢-细胞色素P450	map00982	KEGG PATHWAY	0.045977	0.125	4/136	87/6496	0.1088	0.3086
4	Metabolism	Biosynthesis of other secondary metabolites	Tropane, piperidine and pyridine alkaloid biosynthesis	莨菪烷、哌啶和吡啶生物碱的生物合成	map00960	KEGG PATHWAY	0.0555556	0.1176	4/136	72/6496	0.06352	0.3094
4	Metabolism	Lipid metabolism	Biosynthesis of unsaturated fatty acids	不饱和脂肪酸的生物合成	map01040	KEGG PATHWAY	0.0540541	0.2222	4/136	74/6496	0.06885	0.327
4	Metabolism	Metabolism of terpenoids and polyketides	Carotenoid biosynthesis	类胡萝卜素生物合成	map00906	KEGG PATHWAY	0.0325203	0	4/136	123/6496	0.2567	0.4098
4	Metabolism	Chemical structure transformation maps	Biosynthesis of alkaloids derived from shikimate pathway	莽草酸途径衍生生物碱的生物合成	map01063	KEGG PATHWAY	0.0277778	0.05882	4/136	144/6496	0.3561	0.4903
5	Metabolism	Metabolism of cofactors and vitamins	Vitamin B6 metabolism	维生素B6代谢	map00750	KEGG PATHWAY	0.172414	0.3	5/136	29/6496	0.0002961	0.01407
5	Metabolism	Lipid metabolism	Linoleic acid metabolism	亚油酸代谢	map00591	KEGG PATHWAY	0.178571	0.3571	5/136	28/6496	0.0002492	0.01578
5	Metabolism	Lipid metabolism	alpha-Linolenic acid metabolism	α-亚麻酸代谢	map00592	KEGG PATHWAY	0.113636	0.2143	5/136	44/6496	0.002106	0.05717
5	Metabolism	Chemical structure transformation maps	Biosynthesis of plant hormones	植物激素的生物合成	map01070	KEGG PATHWAY	0.0724638	0.04167	5/136	69/6496	0.01439	0.1823
5	Metabolism	Biosynthesis of other secondary metabolites	Biosynthesis of various plant secondary metabolites	各种植物次生代谢产物的生物合成	map00999	KEGG PATHWAY	0.033557	-0.03125	5/136	149/6496	0.2017	0.3794
6	Organismal Systems	Nervous system	Serotonergic synapse	5-羟色胺能突触	map04726	KEGG PATHWAY	0.142857	0	6/136	42/6496	0.0002128	0.02022
6	Metabolism	Lipid metabolism	Arachidonic acid metabolism	花生四烯酸代谢	map00590	KEGG PATHWAY	0.0759494	-0.09091	6/136	79/6496	0.005998	0.1266
6	Human Diseases	Cancer: overview	Chemical carcinogenesis - DNA adducts	化学致癌作用-DNA加合物	map05204	KEGG PATHWAY	0.0769231	0	6/136	78/6496	0.005637	0.1339
6	Metabolism	Lipid metabolism	Steroid hormone biosynthesis	类固醇激素生物合成	map00140	KEGG PATHWAY	0.0606061	0	6/136	99/6496	0.01725	0.2048
6	Metabolism	Chemical structure transformation maps	Biosynthesis of plant secondary metabolites	植物次生代谢产物的生物合成	map01060	KEGG PATHWAY	0.0422535	0.03922	6/136	142/6496	0.07687	0.3175
6	Environmental Information Processing	Membrane transport	ABC transporters	ABC转运器	map02010	KEGG PATHWAY	0.0434783	0.1111	6/136	138/6496	0.06896	0.3196
7	Metabolism	Chemical structure transformation maps	Biosynthesis of phenylpropanoids	苯丙素类化合物的生物合成	map01061	KEGG PATHWAY	0.0654206	-0.1707	7/136	107/6496	0.006927	0.1196
7	Metabolism	Xenobiotics biodegradation and metabolism	Metabolism of xenobiotics by cytochrome P450	细胞色素P450异生素代谢	map00980	KEGG PATHWAY	0.0578512	-0.09091	7/136	121/6496	0.01319	0.179
8	Metabolism	Global and overview maps	Biosynthesis of cofactors	辅助因子的生物合成	map01240	KEGG PATHWAY	0.0243161	0.03333	8/136	329/6496	0.3838	0.5172
9	Metabolism	Amino acid metabolism	Tryptophan metabolism	色氨酸代谢	map00380	KEGG PATHWAY	0.108434	0.3462	9/136	83/6496	5.244e-05	0.009964

## Sheet: KEGG富集统计 HE VS LE
Num	First Category	Second Category	Pathway Description	通路描述	Pathway_ID	Database	Enrich Factor	DA Score	Ratio_in_study	Ratio_in_pop	P_value	P_adjust
1	Organismal Systems	Aging	Longevity regulating pathway	长寿调节通路	map04211	KEGG PATHWAY	0.125	-0.3333	1/162	8/6496	0.183	0.3813
1	Organismal Systems	Aging	Longevity regulating pathway - worm	长寿调节途径-蠕虫	map04212	KEGG PATHWAY	0.1	-0.25	1/162	10/6496	0.2233	0.406
1	Metabolism	Energy metabolism	Carbon fixation in photosynthetic organisms	光合生物的固碳作用	map00710	KEGG PATHWAY	0.0434783	-0.25	1/162	23/6496	0.4411	0.5729
1	Metabolism	Metabolism of cofactors and vitamins	Retinol metabolism	视黄醇代谢	map00830	KEGG PATHWAY	0.04	1	1/162	25/6496	0.4688	0.5896
1	Metabolism	Metabolism of terpenoids and polyketides	Brassinosteroid biosynthesis	油菜素甾醇生物合成	map00905	KEGG PATHWAY	0.0344828	-0.1429	1/162	29/6496	0.52	0.6303
1	Metabolism	Metabolism of cofactors and vitamins	Porphyrin metabolism	卟啉代谢	map00860	KEGG PATHWAY	0.00671141	-0.07692	1/162	149/6496	0.9778	0.9778
1	Human Diseases	Infectious disease: viral	Human papillomavirus infection	人乳头瘤病毒感染	map05165	KEGG PATHWAY	0.333333	-0.5	1/162	3/6496	0.07298	0.2862
1	Metabolism	Amino acid metabolism	Arginine biosynthesis	精氨酸生物合成	map00220	KEGG PATHWAY	0.0434783	-0.1429	1/162	23/6496	0.4411	0.5729
1	Metabolism	Lipid metabolism	Glycerophospholipid metabolism	甘油磷脂代谢	map00564	KEGG PATHWAY	0.0178571	0.5	1/162	56/6496	0.7584	0.8334
1	Metabolism	Amino acid metabolism	Cysteine and methionine metabolism	半胱氨酸和蛋氨酸代谢	map00270	KEGG PATHWAY	0.0149254	-0.125	1/162	67/6496	0.8175	0.865
1	Human Diseases	Immune disease	Asthma	气喘	map05310	KEGG PATHWAY	0.2	-0.5	1/162	5/6496	0.1187	0.349
1	Metabolism	Metabolism of terpenoids and polyketides	Monoterpenoid biosynthesis	单萜生物合成	map00902	KEGG PATHWAY	0.0163934	0.2	1/162	61/6496	0.7873	0.842
1	Human Diseases	Infectious disease: bacterial	Pertussis	百日咳	map05133	KEGG PATHWAY	0.1	0.5	1/162	10/6496	0.2233	0.406
1	Organismal Systems	Excretory system	Proximal tubule bicarbonate reclamation	近端小管碳酸氢盐回收	map04964	KEGG PATHWAY	0.0588235	0.2	1/162	17/6496	0.3494	0.5027
1	Metabolism	Xenobiotics biodegradation and metabolism	Caprolactam degradation	己内酰胺降解	map00930	KEGG PATHWAY	0.0384615	0.25	1/162	26/6496	0.4821	0.5988
1	Metabolism	Biosynthesis of other secondary metabolites	Neomycin, kanamycin and gentamicin biosynthesis	新霉素、卡那霉素和庆大霉素的生物合成	map00524	KEGG PATHWAY	0.0123457	0.25	1/162	81/6496	0.8724	0.904
1	Human Diseases	Immune disease	Rheumatoid arthritis	类风湿性关节炎	map05323	KEGG PATHWAY	0.333333	-1	1/162	3/6496	0.07298	0.2862
1	Organismal Systems	Endocrine system	Renin secretion	肾素分泌	map04924	KEGG PATHWAY	0.0588235	-0.1429	1/162	17/6496	0.3494	0.5027
1	Metabolism	Glycan biosynthesis and metabolism	Lipopolysaccharide biosynthesis	脂多糖生物合成	map00540	KEGG PATHWAY	0.0185185	1	1/162	54/6496	0.7457	0.824
1	Cellular Processes	Cell motility	Bacterial chemotaxis	细菌趋化性	map02030	KEGG PATHWAY	0.166667	-1	1/162	6/6496	0.1407	0.3561
1	Metabolism	Metabolism of terpenoids and polyketides	Biosynthesis of type II polyketide products	Ⅱ型聚酮化合物产品的生物合成	map01057	KEGG PATHWAY	0.00724638	-0.25	1/162	138/6496	0.9705	0.9754
1	Metabolism	Lipid metabolism	Ether lipid metabolism	醚脂代谢	map00565	KEGG PATHWAY	0.04	1	1/162	25/6496	0.4688	0.5896
1	Metabolism	Amino acid metabolism	Alanine, aspartate and glutamate metabolism	丙氨酸、天冬氨酸和谷氨酸代谢	map00250	KEGG PATHWAY	0.0357143	-0.07692	1/162	28/6496	0.5077	0.6268
1	Metabolism	Energy metabolism	Carbon fixation pathways in prokaryotes	原核生物中的碳固定途径	map00720	KEGG PATHWAY	0.0227273	0.125	1/162	44/6496	0.6721	0.7594
1	Metabolism	Carbohydrate metabolism	Pentose and glucuronate interconversions	戊糖和葡萄糖醛酸相互转化	map00040	KEGG PATHWAY	0.0172414	-0.09091	1/162	58/6496	0.7704	0.8328
1	Metabolism	Biosynthesis of other secondary metabolites	Monobactam biosynthesis	单环菌素生物合成	map00261	KEGG PATHWAY	0.025641	-0.1429	1/162	39/6496	0.6276	0.7298
1	Metabolism	Metabolism of terpenoids and polyketides	Zeatin biosynthesis	玉米素生物合成	map00908	KEGG PATHWAY	0.025641	0.1111	1/162	39/6496	0.6276	0.7298
1	Metabolism	Amino acid metabolism	Lysine degradation	赖氨酸降解	map00310	KEGG PATHWAY	0.0178571	0.07692	1/162	56/6496	0.7584	0.8334
1	Metabolism	Xenobiotics biodegradation and metabolism	Styrene degradation	苯乙烯降解	map00643	KEGG PATHWAY	0.0416667	-0.25	1/162	24/6496	0.4551	0.5761
1	Metabolism	Carbohydrate metabolism	Pyruvate metabolism	丙酮酸代谢	map00620	KEGG PATHWAY	0.03125	0.2	1/162	32/6496	0.5552	0.6649
1	Metabolism	Carbohydrate metabolism	Glycolysis / Gluconeogenesis	糖酵解/糖原异生	map00010	KEGG PATHWAY	0.03125	0.3333	1/162	32/6496	0.5552	0.6649
1	Metabolism	Lipid metabolism	Fatty acid degradation	脂肪酸降解	map00071	KEGG PATHWAY	0.02	0.3333	1/162	50/6496	0.7185	0.8028
1	Metabolism	Biosynthesis of other secondary metabolites	Penicillin and cephalosporin biosynthesis	青霉素和头孢菌素生物合成	map00311	KEGG PATHWAY	0.0555556	-0.3333	1/162	18/6496	0.3657	0.515
1	Metabolism	Metabolism of other amino acids	Phosphonate and phosphinate metabolism	膦酸盐和次膦酸盐代谢	map00440	KEGG PATHWAY	0.0178571	0.5	1/162	56/6496	0.7584	0.8334
1	Metabolism	Metabolism of cofactors and vitamins	Ubiquinone and other terpenoid-quinone biosynthesis	泛醌和其他萜类醌生物合成	map00130	KEGG PATHWAY	0.0140845	0.1429	1/162	71/6496	0.8352	0.8745
1	Metabolism	Nucleotide metabolism	Purine metabolism	嘌呤代谢	map00230	KEGG PATHWAY	0.00990099	0.04762	1/162	101/6496	0.9235	0.9521
1	Metabolism	Xenobiotics biodegradation and metabolism	Polycyclic aromatic hydrocarbon degradation	多环芳烃降解	map00624	KEGG PATHWAY	0.00934579	-0.1429	1/162	107/6496	0.9344	0.9584
1	Metabolism	Carbohydrate metabolism	Amino sugar and nucleotide sugar metabolism	氨基糖和核苷酸糖代谢	map00520	KEGG PATHWAY	0.00840336	0.1111	1/162	119/6496	0.9518	0.9663
1	Metabolism	Metabolism of other amino acids	Cyanoamino acid metabolism	氰基氨基酸代谢	map00460	KEGG PATHWAY	0.0222222	-0.1429	1/162	45/6496	0.6803	0.7644
1	Metabolism	Lipid metabolism	Fatty acid biosynthesis	脂肪酸生物合成	map00061	KEGG PATHWAY	0.0172414	0.125	1/162	58/6496	0.7704	0.8328
1	Metabolism	Biosynthesis of other secondary metabolites	Isoflavonoid biosynthesis	异黄酮生物合成	map00943	KEGG PATHWAY	0.015625	-0.1429	1/162	64/6496	0.8029	0.8542
1	Human Diseases	Infectious disease: parasitic	Leishmaniasis	利什曼病	map05140	KEGG PATHWAY	0.166667	-0.5	1/162	6/6496	0.1407	0.3561
1	Metabolism	Amino acid metabolism	Arginine and proline metabolism	精氨酸和脯氨酸代谢	map00330	KEGG PATHWAY	0.0144928	0.06667	1/162	69/6496	0.8266	0.8701
1	Metabolism	Biosynthesis of other secondary metabolites	Biosynthesis of various antibiotics	各种抗生素的生物合成	map00998	KEGG PATHWAY	0.00917431	-0.08333	1/162	109/6496	0.9377	0.9569
1	Human Diseases	Cancer: overview	Central carbon metabolism in cancer	癌症的中心碳代谢	map05230	KEGG PATHWAY	0.027027	-0.05882	1/162	37/6496	0.6082	0.7114
1	Metabolism	Biosynthesis of other secondary metabolites	Degradation of flavonoids	黄酮类化合物的降解	map00946	KEGG PATHWAY	0.025	-0.07692	1/162	40/6496	0.637	0.728
1	Metabolism	Biosynthesis of other secondary metabolites	Flavone and flavonol biosynthesis	黄酮和黄酮醇生物合成	map00944	KEGG PATHWAY	0.0196078	-0.125	1/162	51/6496	0.7256	0.8062
2	Organismal Systems	Endocrine system	Estrogen signaling pathway	雌激素信号通路	map04915	KEGG PATHWAY	0.125	0.3333	1/162	8/6496	0.183	0.3813
2	Metabolism	Amino acid metabolism	Valine, leucine and isoleucine biosynthesis	缬氨酸、亮氨酸和异亮氨酸生物合成	map00290	KEGG PATHWAY	0.0869565	-0.1818	2/162	23/6496	0.1112	0.3321
2	Organismal Systems	Environmental adaptation	Circadian entrainment	昼夜节律夹带	map04713	KEGG PATHWAY	0.111111	0.2857	1/162	9/6496	0.2034	0.395
2	Human Diseases	Endocrine and metabolic disease	AGE-RAGE signaling pathway in diabetic complications	糖尿病并发症中的AGE-RAGE信号通路	map04933	KEGG PATHWAY	0.111111	0.5	1/162	9/6496	0.2034	0.395
2	Organismal Systems	Digestive system	Gastric acid secretion	胃酸分泌	map04971	KEGG PATHWAY	0.0714286	0.3333	1/162	14/6496	0.2981	0.4769
2	Organismal Systems	Environmental adaptation	Thermogenesis	产热	map04714	KEGG PATHWAY	0.0434783	0.2222	1/162	23/6496	0.4411	0.5729
2	Metabolism	Biosynthesis of other secondary metabolites	Biosynthesis of various other secondary metabolites	各种其他次生代谢产物的生物合成	map00997	KEGG PATHWAY	0.0294118	0	2/162	68/6496	0.5093	0.6249
2	Metabolism	Metabolism of cofactors and vitamins	One carbon pool by folate	叶酸的一个碳库	map00670	KEGG PATHWAY	0.222222	0	2/162	9/6496	0.01983	0.1725
2	Organismal Systems	Endocrine system	Growth hormone synthesis, secretion and action	生长激素的合成、分泌和作用	map04935	KEGG PATHWAY	0.25	0.4	1/162	4/6496	0.09611	0.3432
2	Organismal Systems	Endocrine system	Relaxin signaling pathway	松弛素信号通路	map04926	KEGG PATHWAY	0.166667	0.4	1/162	6/6496	0.1407	0.3561
2	Organismal Systems	Endocrine system	Parathyroid hormone synthesis, secretion and action	甲状旁腺激素的合成、分泌和作用	map04928	KEGG PATHWAY	0.1	0.25	1/162	10/6496	0.2233	0.406
2	Organismal Systems	Nervous system	Cholinergic synapse	胆碱能突触	map04725	KEGG PATHWAY	0.0833333	0.4	1/162	12/6496	0.2616	0.4397
2	Metabolism	Xenobiotics biodegradation and metabolism	Toluene degradation	甲苯降解	map00623	KEGG PATHWAY	0.0425532	0	2/162	47/6496	0.3282	0.4936
2	Organismal Systems	Digestive system	Salivary secretion	唾液分泌	map04970	KEGG PATHWAY	0.0588235	0.2857	1/162	17/6496	0.3494	0.5027
2	Organismal Systems	Immune system	B cell receptor signaling pathway	B细胞受体信号通路	map04662	KEGG PATHWAY	0.25	0.5	1/162	4/6496	0.09611	0.3432
2	Organismal Systems	Endocrine system	GnRH secretion	GnRH分泌	map04929	KEGG PATHWAY	0.111111	0.4	1/162	9/6496	0.2034	0.395
2	Organismal Systems	Nervous system	Dopaminergic synapse	多巴胺能突触	map04728	KEGG PATHWAY	0.0833333	0.2222	1/162	12/6496	0.2616	0.4397
2	Organismal Systems	Endocrine system	Adipocytokine signaling pathway	脂肪细胞因子信号通路	map04920	KEGG PATHWAY	0.142857	0.5	1/162	7/6496	0.1621	0.3684
2	Organismal Systems	Endocrine system	Insulin secretion	胰岛素分泌	map04911	KEGG PATHWAY	0.0833333	0.3333	1/162	12/6496	0.2616	0.4397
2	Organismal Systems	Circulatory system	Vascular smooth muscle contraction	血管平滑肌收缩	map04270	KEGG PATHWAY	0.0625	0.1818	1/162	16/6496	0.3327	0.4893
2	Metabolism	Lipid metabolism	Primary bile acid biosynthesis	初级胆汁酸生物合成	map00120	KEGG PATHWAY	0.0425532	0.1538	2/162	47/6496	0.3282	0.4936
2	Organismal Systems	Immune system	T cell receptor signaling pathway	T细胞受体信号通路	map04660	KEGG PATHWAY	0.25	0.5	1/162	4/6496	0.09611	0.3432
2	Metabolism	Biosynthesis of other secondary metabolites	Phenylpropanoid biosynthesis	苯丙烷生物合成	map00940	KEGG PATHWAY	0.0344828	0	2/162	58/6496	0.4267	0.5577
2	Organismal Systems	Immune system	Th17 cell differentiation	Th17细胞分化	map04659	KEGG PATHWAY	0.25	0.5	1/162	4/6496	0.09611	0.3432
2	Human Diseases	Cancer: specific types	Glioma	胶质瘤	map05214	KEGG PATHWAY	0.25	0.5	1/162	4/6496	0.09611	0.3432
2	Environmental Information Processing	Signal transduction	Rap1 signaling pathway	Rap1信号通路	map04015	KEGG PATHWAY	0.2	0.4	1/162	5/6496	0.1187	0.349
2	Organismal Systems	Nervous system	Glutamatergic synapse	谷氨酸能突触	map04724	KEGG PATHWAY	0.125	0.2857	1/162	8/6496	0.183	0.3813
2	Organismal Systems	Circulatory system	Adrenergic signaling in cardiomyocytes	心肌细胞的肾上腺素能信号传导	map04261	KEGG PATHWAY	0.1	0.25	1/162	10/6496	0.2233	0.406
2	Cellular Processes	Cellular community - eukaryotes	Gap junction	间隙连接	map04540	KEGG PATHWAY	0.0909091	0.25	1/162	11/6496	0.2427	0.4221
2	Environmental Information Processing	Signal transduction	Phospholipase D signaling pathway	磷脂酶D信号通路	map04072	KEGG PATHWAY	0.0909091	0.2857	1/162	11/6496	0.2427	0.4221
2	Environmental Information Processing	Signal transduction	Calcium signaling pathway	钙信号通路	map04020	KEGG PATHWAY	0.0909091	0.4	1/162	11/6496	0.2427	0.4221
2	Organismal Systems	Endocrine system	Melanogenesis	黑色素生成	map04916	KEGG PATHWAY	0.166667	0.3333	1/162	6/6496	0.1407	0.3561
2	Organismal Systems	Digestive system	Fat digestion and absorption	脂肪的消化和吸收	map04975	KEGG PATHWAY	0.0769231	0.4	1/162	13/6496	0.2801	0.4592
2	Organismal Systems	Immune system	Platelet activation	血小板活化	map04611	KEGG PATHWAY	0.0714286	0.2222	1/162	14/6496	0.2981	0.4769
2	Environmental Information Processing	Signal transduction	VEGF signaling pathway	VEGF信号通路	map04370	KEGG PATHWAY	0.166667	0.4	1/162	6/6496	0.1407	0.3561
2	Human Diseases	Neurodegenerative disease	Spinocerebellar ataxia	脊髓小脑共济失调	map05017	KEGG PATHWAY	0.142857	0.4	1/162	7/6496	0.1621	0.3684
2	Human Diseases	Infectious disease: bacterial	Vibrio cholerae infection	霍乱弧菌感染	map05110	KEGG PATHWAY	0.111111	0.4	1/162	9/6496	0.2034	0.395
2	Metabolism	Chemical structure transformation maps	Biosynthesis of alkaloids derived from terpenoid and polyketide	萜类和聚酮类生物碱的生物合成	map01066	KEGG PATHWAY	0.0408163	0.1818	2/162	49/6496	0.3466	0.5023
2	Human Diseases	Cardiovascular disease	Diabetic cardiomyopathy	糖尿病性心肌病	map05415	KEGG PATHWAY	0.025641	0.2857	1/162	39/6496	0.6276	0.7298
2	Human Diseases	Drug resistance: antineoplastic	EGFR tyrosine kinase inhibitor resistance	EGFR酪氨酸激酶抑制剂耐药性	map01521	KEGG PATHWAY	0.5	0.5	1/162	2/6496	0.04926	0.2346
2	Organismal Systems	Immune system	Natural killer cell mediated cytotoxicity	自然杀伤细胞介导的细胞毒性	map04650	KEGG PATHWAY	0.25	0.5	1/162	4/6496	0.09611	0.3432
2	Organismal Systems	Endocrine system	GnRH signaling pathway	GnRH信号通路	map04912	KEGG PATHWAY	0.166667	0.3333	1/162	6/6496	0.1407	0.3561
2	Metabolism	Amino acid metabolism	Phenylalanine, tyrosine and tryptophan biosynthesis	苯丙氨酸、酪氨酸和色氨酸生物合成	map00400	KEGG PATHWAY	0.0571429	-0.1333	2/162	35/6496	0.2168	0.3979
2	Environmental Information Processing	Signal transduction	NF-kappa B signaling pathway	NF-κB信号通路	map04064	KEGG PATHWAY	0.333333	0.5	1/162	3/6496	0.07298	0.2862
2	Organismal Systems	Nervous system	Neurotrophin signaling pathway	神经营养因子信号通路	map04722	KEGG PATHWAY	0.2	0.5	1/162	5/6496	0.1187	0.349
2	Environmental Information Processing	Signal transduction	MAPK signaling pathway	MAPK信号通路	map04010	KEGG PATHWAY	0.2	0.4	1/162	5/6496	0.1187	0.349
2	Metabolism	Metabolism of cofactors and vitamins	Biotin metabolism	生物素代谢	map00780	KEGG PATHWAY	0.0689655	0.3333	2/162	29/6496	0.1624	0.3531
2	Environmental Information Processing	Signal transduction	Apelin signaling pathway	Apelin信号通路	map04371	KEGG PATHWAY	0.111111	0.4	1/162	9/6496	0.2034	0.395
2	Organismal Systems	Immune system	Neutrophil extracellular trap formation	中性粒細胞外围陷阱形成	map04613	KEGG PATHWAY	0.0769231	0.4	1/162	13/6496	0.2801	0.4592
2	Environmental Information Processing	Signal transduction	Sphingolipid signaling pathway	鞘脂信号通路	map04071	KEGG PATHWAY	0.0666667	0.25	1/162	15/6496	0.3156	0.4856
2	Human Diseases	Endocrine and metabolic disease	Insulin resistance	胰岛素抵抗	map04931	KEGG PATHWAY	0.0526316	0.3333	1/162	19/6496	0.3815	0.5226
2	Metabolism	Metabolism of other amino acids	D-Amino acid metabolism	D-氨基酸代谢	map00470	KEGG PATHWAY	0.0289855	0	2/162	69/6496	0.5171	0.6307
2	Metabolism	Lipid metabolism	Cutin, suberine and wax biosynthesis	角质素、软木脂和蜡质生物合成	map00073	KEGG PATHWAY	0.0740741	0	2/162	27/6496	0.1449	0.3369
2	Environmental Information Processing	Signal transduction	ErbB signaling pathway	ErbB信号通路	map04012	KEGG PATHWAY	0.25	0.5	1/162	4/6496	0.09611	0.3432
2	Environmental Information Processing	Signal transduction	Ras signaling pathway	Ras信号通路	map04014	KEGG PATHWAY	0.142857	0.4	1/162	7/6496	0.1621	0.3684
2	Metabolism	Carbohydrate metabolism	Fructose and mannose metabolism	果糖和甘露糖代谢	map00051	KEGG PATHWAY	0.0357143	0.5	2/162	56/6496	0.4093	0.5494
2	Organismal Systems	Digestive system	Pancreatic secretion	胰腺分泌	map04972	KEGG PATHWAY	0.0666667	0.4	1/162	15/6496	0.3156	0.4856
2	Genetic Information Processing	Translation	Aminoacyl-tRNA biosynthesis	氨酰基tRNA生物合成	map00970	KEGG PATHWAY	0.0384615	0	2/162	52/6496	0.3738	0.5191
2	Metabolism	Xenobiotics biodegradation and metabolism	Furfural degradation	糠醛降解	map00365	KEGG PATHWAY	0.2	0.6667	2/162	10/6496	0.02439	0.1876
2	Metabolism	Biosynthesis of other secondary metabolites	Stilbenoid, diarylheptanoid and gingerol biosynthesis	二苯乙烯、二芳基庚烷类和姜酚生物合成	map00945	KEGG PATHWAY	0.08	0	2/162	25/6496	0.1278	0.3363
2	Human Diseases	Cancer: overview	PD-L1 expression and PD-1 checkpoint pathway in cancer	癌症中PD-L1的表达和PD-1检查点通路	map05235	KEGG PATHWAY	0.25	0.5	1/162	4/6496	0.09611	0.3432
2	Human Diseases	Infectious disease: bacterial	Shigellosis	志贺菌病	map05131	KEGG PATHWAY	0.0714286	0.4	1/162	14/6496	0.2981	0.4769
2	Organismal Systems	Endocrine system	Thyroid hormone synthesis	甲状腺激素合成	map04918	KEGG PATHWAY	0.047619	0.4	1/162	21/6496	0.4121	0.5494
2	Human Diseases	Infectious disease: viral	Human immunodeficiency virus 1 infection	人类免疫缺陷病毒1型感染	map05170	KEGG PATHWAY	0.2	0.5	1/162	5/6496	0.1187	0.349
2	Environmental Information Processing	Signal transduction	HIF-1 signaling pathway	HIF-1信号通路	map04066	KEGG PATHWAY	0.0666667	0.3333	1/162	15/6496	0.3156	0.4856
2	Metabolism	Amino acid metabolism	Histidine metabolism	组氨酸代谢	map00340	KEGG PATHWAY	0.0425532	0	2/162	47/6496	0.3282	0.4936
2	Metabolism	Xenobiotics biodegradation and metabolism	Benzoate degradation	苯甲酸盐降解	map00362	KEGG PATHWAY	0.0277778	0	2/162	72/6496	0.5401	0.6508
2	Metabolism	Biosynthesis of other secondary metabolites	Biosynthesis of various alkaloids	各种生物碱的生物合成	map00996	KEGG PATHWAY	0.0263158	0.1176	2/162	76/6496	0.5696	0.6741
2	Metabolism	Xenobiotics biodegradation and metabolism	Aminobenzoate degradation	氨基苯甲酸盐降解	map00627	KEGG PATHWAY	0.0232558	0	2/162	86/6496	0.6373	0.7242
2	Metabolism	Biosynthesis of other secondary metabolites	Isoquinoline alkaloid biosynthesis	异喹啉生物碱生物合成	map00950	KEGG PATHWAY	0.0155039	0.3333	2/162	129/6496	0.8374	0.8723
2	Metabolism	Global and overview maps	Biosynthesis of nucleotide sugars	核苷酸糖的生物合成	map01250	KEGG PATHWAY	0.00995025	0.2857	2/162	201/6496	0.9637	0.9734
2	Organismal Systems	Immune system	Th1 and Th2 cell differentiation	Th1和Th2细胞分化	map04658	KEGG PATHWAY	0.333333	0.5	1/162	3/6496	0.07298	0.2862
2	Metabolism	Metabolism of terpenoids and polyketides	Biosynthesis of siderophore group nonribosomal peptides	铁载体基团非核糖体肽的生物合成	map01053	KEGG PATHWAY	0.0833333	-0.2857	2/162	24/6496	0.1194	0.3185
2	Organismal Systems	Endocrine system	Thyroid hormone signaling pathway	甲状腺激素信号通路	map04919	KEGG PATHWAY	0.0909091	0.4	1/162	11/6496	0.2427	0.4221
2	Metabolism	Amino acid metabolism	Glycine, serine and threonine metabolism	甘氨酸、丝氨酸和苏氨酸代谢	map00260	KEGG PATHWAY	0.0416667	0	2/162	48/6496	0.3374	0.4926
2	Human Diseases	Infectious disease: viral	Kaposi sarcoma-associated herpesvirus infection	卡波西肉瘤相关疱疹病毒感染	map05167	KEGG PATHWAY	0.2	0.5	1/162	5/6496	0.1187	0.349
2	Human Diseases	Cancer: specific types	Non-small cell lung cancer	非小细胞肺癌	map05223	KEGG PATHWAY	0.166667	0.5	1/162	6/6496	0.1407	0.3561
2	Metabolism	Lipid metabolism	Steroid biosynthesis	类固醇生物合成	map00100	KEGG PATHWAY	0.0350877	0	2/162	57/6496	0.418	0.5536
2	Environmental Information Processing	Membrane transport	Phosphotransferase system (PTS)	磷酸转移酶系统	map02060	KEGG PATHWAY	0.0350877	0.2857	2/162	57/6496	0.418	0.5536
2	Metabolism	Biosynthesis of other secondary metabolites	Caffeine metabolism	咖啡因代谢	map00232	KEGG PATHWAY	0.0909091	0.4	2/162	22/6496	0.1032	0.3175
2	Organismal Systems	Immune system	Chemokine signaling pathway	趋化因子信号通路	map04062	KEGG PATHWAY	0.2	0.4	1/162	5/6496	0.1187	0.349
2	Organismal Systems	Nervous system	Long-term potentiation	长期增益效应	map04720	KEGG PATHWAY	0.142857	0.3333	1/162	7/6496	0.1621	0.3684
2	Organismal Systems	Sensory system	Taste transduction	味觉转导	map04742	KEGG PATHWAY	0.0625	0.1818	2/162	32/6496	0.1893	0.3749
2	Organismal Systems	Immune system	Fc gamma R-mediated phagocytosis	Fc-γR-介导的吞噬作用	map04666	KEGG PATHWAY	0.125	0.4	1/162	8/6496	0.183	0.3813
2	Organismal Systems	Excretory system	Endocrine and other factor-regulated calcium reabsorption	内分泌和其他因子调节钙重吸收	map04961	KEGG PATHWAY	0.125	0.3333	1/162	8/6496	0.183	0.3813
2	Organismal Systems	Nervous system	Long-term depression	长时程抑制	map04730	KEGG PATHWAY	0.111111	0.2857	1/162	9/6496	0.2034	0.395
2	Human Diseases	Infectious disease: viral	Coronavirus disease - COVID-19	冠状病毒疾病-新冠肺炎	map05171	KEGG PATHWAY	0.1	0.5	1/162	10/6496	0.2233	0.406
2	Metabolism	Metabolism of cofactors and vitamins	Lipoic acid metabolism	硫辛酸代谢	map00785	KEGG PATHWAY	0.0454545	0.25	2/162	44/6496	0.3005	0.4659
2	Human Diseases	Cancer: specific types	Hepatocellular carcinoma	肝细胞癌	map05225	KEGG PATHWAY	0.0714286	0.5	1/162	14/6496	0.2981	0.4769
2	Organismal Systems	Nervous system	Retrograde endocannabinoid signaling	逆行内源性大麻素信号传导	map04723	KEGG PATHWAY	0.0526316	0.25	1/162	19/6496	0.3815	0.5226
3	Environmental Information Processing	Signal transduction	Plant hormone signal transduction	植物激素信号转导	map04075	KEGG PATHWAY	0.25	0.6	3/162	12/6496	0.002838	0.0516
3	Metabolism	Amino acid metabolism	Lysine biosynthesis	赖氨酸生物合成	map00300	KEGG PATHWAY	0.0857143	0.1	3/162	35/6496	0.05569	0.259
3	Metabolism	Chemical structure transformation maps	Biosynthesis of alkaloids derived from histidine and purine	组氨酸和嘌呤生物碱的生物合成	map01065	KEGG PATHWAY	0.0833333	0.2308	3/162	36/6496	0.05968	0.2487
3	Organismal Systems	Sensory system	Phototransduction - fly	光转导-果蝇	map04745	KEGG PATHWAY	0.181818	0.5	2/162	11/6496	0.02933	0.1955
3	Metabolism	Carbohydrate metabolism	Ascorbate and aldarate metabolism	抗坏血酸和醛酸代谢	map00053	KEGG PATHWAY	0.0526316	-0.08333	3/162	57/6496	0.1693	0.364
3	Organismal Systems	Immune system	C-type lectin receptor signaling pathway	C型凝集素受体信号通路	map04625	KEGG PATHWAY	0.181818	0.2	2/162	11/6496	0.02933	0.1955
3	Human Diseases	Neurodegenerative disease	Pathways of neurodegeneration - multiple diseases	神经退行性变的途径-多种疾病	map05022	KEGG PATHWAY	0.0625	0.4286	2/162	32/6496	0.1893	0.3749
3	Human Diseases	Cancer: overview	Pathways in cancer	癌症的发病通路	map05200	KEGG PATHWAY	0.0645161	0.1	2/162	31/6496	0.1803	0.3796
3	Organismal Systems	Endocrine system	Regulation of lipolysis in adipocytes	脂肪细胞脂解的调控	map04923	KEGG PATHWAY	0.142857	0.08333	2/162	14/6496	0.04622	0.2254
3	Metabolism	Carbohydrate metabolism	Starch and sucrose metabolism	淀粉和蔗糖代谢	map00500	KEGG PATHWAY	0.0810811	0.75	3/162	37/6496	0.0638	0.2604
3	Metabolism	Metabolism of terpenoids and polyketides	Diterpenoid biosynthesis	二萜生物合成	map00904	KEGG PATHWAY	0.0241935	-0.1	3/162	124/6496	0.6024	0.7088
3	Organismal Systems	Immune system	Fc epsilon RI signaling pathway	Fc-ε-RI信号通路	map04664	KEGG PATHWAY	0.181818	0.1429	2/162	11/6496	0.02933	0.1955
3	Human Diseases	Neurodegenerative disease	Parkinson disease	帕金森病	map05012	KEGG PATHWAY	0.0769231	0.2727	2/162	26/6496	0.1363	0.3494
3	Metabolism	Biosynthesis of other secondary metabolites	Flavonoid biosynthesis	类黄酮生物合成	map00941	KEGG PATHWAY	0.0405405	-0.2143	3/162	74/6496	0.2807	0.4528
3	Organismal Systems	Endocrine system	Oxytocin signaling pathway	催产素信号通路	map04921	KEGG PATHWAY	0.166667	0.1111	2/162	12/6496	0.03462	0.1924
3	Metabolism	Biosynthesis of other secondary metabolites	Betalain biosynthesis	Betalain生物合成	map00965	KEGG PATHWAY	0.130435	0.1429	3/162	23/6496	0.01869	0.17
3	Human Diseases	Cancer: overview	Choline metabolism in cancer	癌症的胆碱代谢	map05231	KEGG PATHWAY	0.181818	0.6	2/162	11/6496	0.02933	0.1955
3	Human Diseases	Infectious disease: parasitic	Amoebiasis	阿米巴病	map05146	KEGG PATHWAY	0.153846	0.1429	2/162	13/6496	0.04026	0.2119
3	Environmental Information Processing	Signal transduction	Two-component system	双组分系统	map02020	KEGG PATHWAY	0.0566038	0.09091	3/162	53/6496	0.1452	0.3338
3	Metabolism	Metabolism of other amino acids	beta-Alanine metabolism	β-丙氨酸代谢	map00410	KEGG PATHWAY	0.09375	0.1429	3/162	32/6496	0.04453	0.2283
3	Metabolism	Energy metabolism	Methane metabolism	甲烷代谢	map00680	KEGG PATHWAY	0.0340909	0.3333	3/162	88/6496	0.3768	0.5197
3	Human Diseases	Infectious disease: viral	Human cytomegalovirus infection	人巨细胞病毒感染	map05163	KEGG PATHWAY	0.333333	0.2	2/162	6/6496	0.00868	0.1157
3	Metabolism	Metabolism of terpenoids and polyketides	Sesquiterpenoid and triterpenoid biosynthesis	倍半萜和三萜生物合成	map00909	KEGG PATHWAY	0.0337079	0.1667	3/162	89/6496	0.3836	0.5184
3	Metabolism	Metabolism of cofactors and vitamins	Pantothenate and CoA biosynthesis	泛酸和CoA生物合成	map00770	KEGG PATHWAY	0.1	0.1111	3/162	30/6496	0.03778	0.2042
3	Metabolism	Chemical structure transformation maps	Biosynthesis of terpenoids and steroids	萜类和甾类化合物的生物合成	map01062	KEGG PATHWAY	0.030303	0.1875	3/162	99/6496	0.4506	0.574
3	Organismal Systems	Development and regeneration	Axon regeneration	轴突再生	map04361	KEGG PATHWAY	0.285714	0.4286	2/162	7/6496	0.01195	0.1258
3	Organismal Systems	Endocrine system	Aldosterone synthesis and secretion	醛固酮的合成和分泌	map04925	KEGG PATHWAY	0.0909091	0.3	2/162	22/6496	0.1032	0.3175
3	Human Diseases	Drug resistance: antineoplastic	Antifolate resistance	抗叶酸制剂耐药性	map01523	KEGG PATHWAY	0.176471	0.1429	3/162	17/6496	0.008005	0.1144
4	Human Diseases	Infectious disease: parasitic	African trypanosomiasis	非洲锥虫病	map05143	KEGG PATHWAY	0.375	0	3/162	8/6496	0.0007776	0.02222
4	Organismal Systems	Digestive system	Vitamin digestion and absorption	维生素的消化和吸收	map04977	KEGG PATHWAY	0.102564	0.1667	4/162	39/6496	0.01555	0.1555
4	Metabolism	Metabolism of terpenoids and polyketides	Carotenoid biosynthesis	类胡萝卜素生物合成	map00906	KEGG PATHWAY	0.0325203	0	4/162	123/6496	0.3681	0.5149
4	Organismal Systems	Digestive system	Carbohydrate digestion and absorption	碳水化合物的消化和吸收	map04973	KEGG PATHWAY	0.111111	0.5	3/162	27/6496	0.02872	0.2052
4	Metabolism	Global and overview maps	Nucleotide metabolism	核苷酸代谢	map01232	KEGG PATHWAY	0.0689655	0.16	4/162	58/6496	0.05594	0.2486
4	Environmental Information Processing	Signal transduction	cAMP signaling pathway	cAMP信号通路	map04024	KEGG PATHWAY	0.12	0.1429	3/162	25/6496	0.02342	0.1873
4	Organismal Systems	Sensory system	Inflammatory mediator regulation of TRP channels	TRP通道的炎症介质调节	map04750	KEGG PATHWAY	0.0857143	0	3/162	35/6496	0.05569	0.259
4	Metabolism	Carbohydrate metabolism	Galactose metabolism	半乳糖代谢	map00052	KEGG PATHWAY	0.0869565	0.4	4/162	46/6496	0.027	0.2
4	Organismal Systems	Digestive system	Protein digestion and absorption	蛋白质的消化和吸收	map04974	KEGG PATHWAY	0.0851064	0.09524	4/162	47/6496	0.02895	0.1997
4	Metabolism	Metabolism of cofactors and vitamins	Folate biosynthesis	叶酸生物合成	map00790	KEGG PATHWAY	0.0689655	-0.2222	4/162	58/6496	0.05594	0.2486
4	Metabolism	Xenobiotics biodegradation and metabolism	Drug metabolism - cytochrome P450	药物代谢-细胞色素P450	map00982	KEGG PATHWAY	0.045977	0.125	4/162	87/6496	0.1715	0.3649
4	Metabolism	Amino acid metabolism	Tyrosine metabolism	酪氨酸代谢	map00350	KEGG PATHWAY	0.0512821	0.06061	4/162	78/6496	0.1296	0.3367
5	Environmental Information Processing	Signaling molecules and interaction	Neuroactive ligand-receptor interaction	神经活性配体-受体相互作用	map04080	KEGG PATHWAY	0.0943396	-0.05263	5/162	53/6496	0.009917	0.1167
5	Metabolism	Metabolism of cofactors and vitamins	Vitamin B6 metabolism	维生素B6代谢	map00750	KEGG PATHWAY	0.172414	0.3	5/162	29/6496	0.0006631	0.0221
5	Metabolism	Nucleotide metabolism	Pyrimidine metabolism	嘧啶代谢	map00240	KEGG PATHWAY	0.078125	0.3125	5/162	64/6496	0.0212	0.1766
5	Organismal Systems	Digestive system	Bile secretion	胆汁分泌	map04976	KEGG PATHWAY	0.0515464	-0.03448	5/162	97/6496	0.0942	0.3425
5	Metabolism	Lipid metabolism	Steroid hormone biosynthesis	类固醇激素生物合成	map00140	KEGG PATHWAY	0.0505051	0.06667	5/162	99/6496	0.1006	0.3144
5	Human Diseases	Cancer: overview	Chemical carcinogenesis - DNA adducts	化学致癌作用-DNA加合物	map05204	KEGG PATHWAY	0.0641026	0.125	5/162	78/6496	0.04459	0.223
6	Metabolism	Chemical structure transformation maps	Biosynthesis of alkaloids derived from ornithine, lysine and nicotinic acid	鸟氨酸、赖氨酸和烟酸生物碱的生物合成	map01064	KEGG PATHWAY	0.0882353	0.09091	6/162	68/6496	0.006702	0.1031
6	Metabolism	Biosynthesis of other secondary metabolites	Tropane, piperidine and pyridine alkaloid biosynthesis	莨菪烷、哌啶和吡啶生物碱的生物合成	map00960	KEGG PATHWAY	0.0833333	0.2353	6/162	72/6496	0.00882	0.1102
6	Metabolism	Metabolism of cofactors and vitamins	Nicotinate and nicotinamide metabolism	烟酸和烟酰胺代谢	map00760	KEGG PATHWAY	0.109091	0.2857	6/162	55/6496	0.002314	0.04628
6	Metabolism	Lipid metabolism	Biosynthesis of unsaturated fatty acids	不饱和脂肪酸的生物合成	map01040	KEGG PATHWAY	0.0810811	0.3333	6/162	74/6496	0.01004	0.1116
7	Metabolism	Xenobiotics biodegradation and metabolism	Metabolism of xenobiotics by cytochrome P450	细胞色素P450异生素代谢	map00980	KEGG PATHWAY	0.0578512	0.09091	7/162	121/6496	0.0311	0.1829
7	Metabolism	Lipid metabolism	Linoleic acid metabolism	亚油酸代谢	map00591	KEGG PATHWAY	0.25	0.5	7/162	28/6496	4.014e-06	0.0002676
7	Metabolism	Chemical structure transformation maps	Biosynthesis of plant hormones	植物激素的生物合成	map01070	KEGG PATHWAY	0.101449	0.2083	7/162	69/6496	0.001551	0.03448
7	Metabolism	Chemical structure transformation maps	Biosynthesis of alkaloids derived from shikimate pathway	莽草酸途径衍生生物碱的生物合成	map01063	KEGG PATHWAY	0.0486111	0.1471	7/162	144/6496	0.06784	0.2714
7	Metabolism	Amino acid metabolism	Tryptophan metabolism	色氨酸代谢	map00380	KEGG PATHWAY	0.0843373	0.2692	7/162	83/6496	0.004466	0.07443
7	Environmental Information Processing	Membrane transport	ABC transporters	ABC转运器	map02010	KEGG PATHWAY	0.0507246	0.1389	7/162	138/6496	0.05649	0.2404
8	Organismal Systems	Nervous system	Serotonergic synapse	5-羟色胺能突触	map04726	KEGG PATHWAY	0.166667	0.1053	7/162	42/6496	6.817e-05	0.003408
8	Metabolism	Biosynthesis of other secondary metabolites	Biosynthesis of various plant secondary metabolites	各种植物次生代谢产物的生物合成	map00999	KEGG PATHWAY	0.0536913	0.0625	8/162	149/6496	0.03231	0.1846
9	Metabolism	Lipid metabolism	alpha-Linolenic acid metabolism	α-亚麻酸代谢	map00592	KEGG PATHWAY	0.204545	0.5	9/162	44/6496	1.002e-06	0.0002004
9	Metabolism	Lipid metabolism	Arachidonic acid metabolism	花生四烯酸代谢	map00590	KEGG PATHWAY	0.113924	-0.1364	9/162	79/6496	0.0001379	0.005515
9	Metabolism	Chemical structure transformation maps	Biosynthesis of phenylpropanoids	苯丙素类化合物的生物合成	map01061	KEGG PATHWAY	0.0841121	-0.07317	9/162	107/6496	0.001325	0.03313
15	Metabolism	Chemical structure transformation maps	Biosynthesis of plant secondary metabolites	植物次生代谢产物的生物合成	map01060	KEGG PATHWAY	0.105634	0.2157	15/162	142/6496	2.069e-06	0.0002069
15	Metabolism	Global and overview maps	Biosynthesis of cofactors	辅助因子的生物合成	map01240	KEGG PATHWAY	0.0455927	0.08333	15/162	329/6496	0.01686	0.1606
